# Supplementary material for: 2-(2-Hy­droxy­phen­yl)-3,4-dihydro­iso­quinolin-1(2H)-one
Source: Acta Crystallogr Sect E Struct Rep Online. 2011 Sep 30;67(Pt 10):o2721. doi: 10.1107/S160053681103710X (PMC3201540; doi:10.1107/S160053681103710X)
Supplement: Supplementary file 1 [file e-67-o2721-sup1.cif]

##############################################################################
#                                                                            #
# This CIF contains the data in a paper accepted for publication in          #
# Acta Crystallographica Section E. It conforms to the requirements of       #
# Notes for Authors for Acta Crystallographica Section E, and has been       #
# peer reviewed under the auspices of the IUCr Commission on Journals.       #
#                                                                            #
# Full details of the Crystallographic Information File format               #
# are given in the paper "The Crystallographic Information File (CIF):       #
# a New Standard Archive File for Crystallography" by S. R. Hall, F. H.      #
# Allen and I. D. Brown [Acta Cryst. (1991), A47, 655-685].                  #
#                                                                            #
# The current version of the core CIF dictionary is obtainable from          #
# ftp://ftp.iucr.org/pub/cif_core.dic.                                       #
#                                                                            #
# Software is freely available for graphical display of the structure(s)     #
# in this CIF. For information consult the CIF software page                 #
# http://www.iucr.org/resources/cif/software.                                #
#                                                                            #
# This file may be used for bona fide research purposes within the           #
# scientific community so long as proper attribution is given to the journal # 
# article from which it was obtained.                                        #
#                                                                            #
##############################################################################
data_global
_audit_creation_method     'form.cif (version 2.0)'
_journal_data_validation_number     ?
_journal_date_recd_electronic     2011-08-31
_journal_date_accepted     2011-09-13
_journal_name_full     'Acta Crystallographica, Section E'
_journal_year     2011
_journal_volume     67
_journal_issue     10
_journal_page_first     o2721
_journal_page_last     o2721
_journal_paper_category     QO
_journal_coeditor_code     IS2770
_publ_contact_author_name     'Le Zhou'
_publ_contact_author_address
;
College of Science
Northwest Agriculture and Forest University
Yangling 712100
People's Republic of China
;
_publ_contact_author_email     'zhoulechem@yahoo.com.cn'
_publ_contact_author_fax     '086 29 87092226'
_publ_contact_author_phone     '086 29 87092048'
_publ_section_title
;
2-(2-Hydroxyphenyl)-3,4-dihydroisoquinolin-1(2<i>H</i>)-one
;
loop_
    _publ_author_name
    _publ_author_address
    'Jian Yang'
;
College of Science
Northwest Agriculture and Forest University
Yangling 712100
People's Republic of China
;
    'Yanni Ma'
;
College of Science
Northwest Agriculture and Forest University
Yangling 712100
People's Republic of China
;
    'Meng Pan'
;
College of Science
Northwest Agriculture and Forest University
Yangling 712100
People's Republic of China
;
    'Fangjun Cao'
;
College of Science
Northwest Agriculture and Forest University
Yangling 712100
People's Republic of China
;
    'Le Zhou'
;
College of Science
Northwest Agriculture and Forest University
Yangling 712100
People's Republic of China
;
data_I
_audit_creation_method     SHELXL-97
_chemical_name_systematic
;
2-(2-Hydroxyphenyl)-3,4-dihydroisoquinolin-1(2<i>H</i>)-one
;
_chemical_name_common     ?
_chemical_formula_moiety     'C15 H13 N O2'
_chemical_formula_sum     'C15 H13 N O2'
_chemical_formula_iupac     'C15 H13 N O2'
_chemical_formula_weight     239.26
_chemical_melting_point     ?
_symmetry_cell_setting     monoclinic
_symmetry_space_group_name_H-M     'C 2/c'
_symmetry_space_group_name_Hall     '-C 2yc'
loop_
    _symmetry_equiv_pos_as_xyz
    'x, y, z'
    '-x, y, -z+1/2'
    'x+1/2, y+1/2, z'
    '-x+1/2, y+1/2, -z+1/2'
    '-x, -y, -z'
    'x, -y, z-1/2'
    '-x+1/2, -y+1/2, -z'
    'x+1/2, -y+1/2, z-1/2'
_cell_length_a     21.350(3)
_cell_length_b     11.0670(14)
_cell_length_c     21.064(3)
_cell_angle_alpha     90.00
_cell_angle_beta     100.227(2)
_cell_angle_gamma     90.00
_cell_volume     4897.9(11)
_cell_formula_units_Z     16
_cell_measurement_reflns_used     3281
_cell_measurement_theta_min     2.50
_cell_measurement_theta_max     22.24
_cell_measurement_temperature     296(2)
_exptl_crystal_description     block
_exptl_crystal_colour     colourless
_exptl_crystal_size_max     0.50
_exptl_crystal_size_mid     0.35
_exptl_crystal_size_min     0.34
_exptl_crystal_density_diffrn     1.298
_exptl_crystal_density_meas     ?
_exptl_crystal_density_method     'not measured'
_exptl_crystal_F_000     2016
_exptl_absorpt_coefficient_mu     0.087
_exptl_absorpt_correction_type     multi-scan
_exptl_absorpt_process_details     '(SADABS; Sheldrick, 1996)'
_exptl_absorpt_correction_T_min     0.9580
_exptl_absorpt_correction_T_max     0.9711
_exptl_special_details     ?
_diffrn_ambient_temperature     296(2)
_diffrn_radiation_type     MoK\a
_diffrn_radiation_wavelength     0.71073
_diffrn_radiation_source     'fine-focus sealed tube'
_diffrn_radiation_monochromator     graphite
_diffrn_measurement_device_type     'Bruker APEXII CCD area-detector'
_diffrn_measurement_method     '\f and \w'
_diffrn_detector_area_resol_mean     ?
_diffrn_reflns_number     17755
_diffrn_reflns_av_R_equivalents     0.0339
_diffrn_reflns_av_sigmaI/netI     0.0313
_diffrn_reflns_theta_min     2.37
_diffrn_reflns_theta_max     25.50
_diffrn_reflns_theta_full     25.50
_diffrn_measured_fraction_theta_max     0.998
_diffrn_measured_fraction_theta_full     0.998
_diffrn_reflns_limit_h_min     -25
_diffrn_reflns_limit_h_max     25
_diffrn_reflns_limit_k_min     -13
_diffrn_reflns_limit_k_max     13
_diffrn_reflns_limit_l_min     -25
_diffrn_reflns_limit_l_max     25
_diffrn_standards_number     0
_diffrn_standards_interval_count     0
_diffrn_standards_interval_time     0
_diffrn_standards_decay_%     0
_refine_special_details
;
Refinement of <i>F</i>^2^ against ALL reflections. The weighted <i>R</i>-factor
<i>wR</i> and
goodness of fit <i>S</i> are based on <i>F</i>^2^, conventional
<i>R</i>-factors <i>R</i> are based
on <i>F</i>, with <i>F</i> set to zero for negative <i>F</i>^2^. The threshold
expression of
<i>F</i>^2^ > \s(<i>F</i>^2^) is used only for calculating <i>R</i>-factors(gt)
<i>etc</i>. and is
not relevant to the choice of reflections for refinement. <i>R</i>-factors
based
on <i>F</i>^2^ are statistically about twice as large as those based on
<i>F</i>, and <i>R</i>-
factors based on ALL data will be even larger.
;
_reflns_number_total     4559
_reflns_number_gt     2998
_reflns_threshold_expression     I>2\s(I)
_refine_ls_structure_factor_coef     Fsqd
_refine_ls_matrix_type     full
_refine_ls_R_factor_all     0.0740
_refine_ls_R_factor_gt     0.0411
_refine_ls_wR_factor_gt     0.0998
_refine_ls_wR_factor_ref     0.1200
_refine_ls_goodness_of_fit_ref     1.010
_refine_ls_restrained_S_all     1.010
_refine_ls_number_reflns     4559
_refine_ls_number_parameters     326
_refine_ls_number_restraints     0
_refine_ls_hydrogen_treatment     constr
_refine_ls_weighting_scheme     calc
_refine_ls_weighting_details
         'calc w=1/[\s^2^(Fo^2^)+(0.0584P)^2^+1.0944P] where P=(Fo^2^+2Fc^2^)/3'
_atom_sites_solution_hydrogens     geom
_atom_sites_solution_primary     direct
_atom_sites_solution_secondary     difmap
_refine_ls_shift/su_max     0.001
_refine_ls_shift/su_mean     0.000
_refine_diff_density_max     0.191
_refine_diff_density_min     -0.160
_refine_ls_extinction_method     none
_refine_ls_extinction_coef     ?
loop_
    _atom_type_symbol
    _atom_type_description
    _atom_type_scat_dispersion_real
    _atom_type_scat_dispersion_imag
    _atom_type_scat_source
    'C' 'C' 0.0033 0.0016
                         'International Tables Vol C Tables 4.2.6.8 and 6.1.1.4'
    'H' 'H' 0.0000 0.0000
                         'International Tables Vol C Tables 4.2.6.8 and 6.1.1.4'
    'N' 'N' 0.0061 0.0033
                         'International Tables Vol C Tables 4.2.6.8 and 6.1.1.4'
    'O' 'O' 0.0106 0.0060
                         'International Tables Vol C Tables 4.2.6.8 and 6.1.1.4'
_computing_data_collection     'APEX2 (Bruker, 2007)'
_computing_cell_refinement     'SAINT (Bruker, 2007)'
_computing_data_reduction     'SAINT (Bruker, 2007)'
_computing_structure_solution     'SHELXS97 (Sheldrick, 2008)'
_computing_structure_refinement     'SHELXL97 (Sheldrick, 2008)'
_computing_molecular_graphics     'SHELXTL (Sheldrick, 2008)'
_computing_publication_material     'SHELXTL (Sheldrick, 2008)'
loop_
    _atom_site_type_symbol
    _atom_site_label
    _atom_site_fract_x
    _atom_site_fract_y
    _atom_site_fract_z
    _atom_site_U_iso_or_equiv
    _atom_site_adp_type
    _atom_site_calc_flag
    _atom_site_refinement_flags
    _atom_site_occupancy
    _atom_site_symmetry_multiplicity
    _atom_site_disorder_assembly
    _atom_site_disorder_group
    C C1 0.64702(8) 1.22521(16) 0.96814(8) 0.0475(4) Uani d . 1 1 . .
    C C2 0.64055(9) 1.20334(19) 0.90234(9) 0.0557(5) Uani d . 1 1 . .
    H H2 0.6244 1.1297 0.8855 0.067 Uiso calc R 1 1 . .
    C C3 0.65796(10) 1.2900(2) 0.86179(10) 0.0669(6) Uani d . 1 1 . .
    H H3 0.6529 1.2752 0.8177 0.080 Uiso calc R 1 1 . .
    C C4 0.68274(10) 1.3979(2) 0.88650(12) 0.0726(6) Uani d . 1 1 . .
    H H4 0.6942 1.4566 0.8591 0.087 Uiso calc R 1 1 . .
    C C5 0.69074(10) 1.41978(19) 0.95193(12) 0.0665(6) Uani d . 1 1 . .
    H H5 0.7086 1.4924 0.9684 0.080 Uiso calc R 1 1 . .
    C C6 0.67252(8) 1.33481(17) 0.99346(9) 0.0529(5) Uani d . 1 1 . .
    C C7 0.67903(10) 1.35321(18) 1.06454(10) 0.0646(6) Uani d . 1 1 . .
    H H7A 0.6800 1.4390 1.0741 0.077 Uiso calc R 1 1 . .
    H H7B 0.7186 1.3178 1.0863 0.077 Uiso calc R 1 1 . .
    C C8 0.62387(10) 1.29515(17) 1.08845(9) 0.0599(5) Uani d . 1 1 . .
    H H8A 0.6301 1.3014 1.1351 0.072 Uiso calc R 1 1 . .
    H H8B 0.5849 1.3373 1.0707 0.072 Uiso calc R 1 1 . .
    C C9 0.62857(8) 1.13100(17) 1.01102(8) 0.0463(4) Uani d . 1 1 . .
    C C10 0.60218(8) 1.08107(17) 1.11477(8) 0.0490(4) Uani d . 1 1 . .
    C C11 0.64429(8) 1.06340(17) 1.17237(8) 0.0501(5) Uani d . 1 1 . .
    C C12 0.62941(10) 0.9830(2) 1.21757(9) 0.0626(5) Uani d . 1 1 . .
    H H12 0.6573 0.9722 1.2564 0.075 Uiso calc R 1 1 . .
    C C13 0.57360(11) 0.9192(2) 1.20525(11) 0.0732(6) Uani d . 1 1 . .
    H H13 0.5637 0.8650 1.2358 0.088 Uiso calc R 1 1 . .
    C C14 0.53190(10) 0.9349(2) 1.14774(12) 0.0763(7) Uani d . 1 1 . .
    H H14 0.4943 0.8906 1.1394 0.092 Uiso calc R 1 1 . .
    C C15 0.54588(9) 1.0160(2) 1.10293(10) 0.0630(5) Uani d . 1 1 . .
    H H15 0.5174 1.0273 1.0645 0.076 Uiso calc R 1 1 . .
    C C16 0.87970(8) 0.86788(16) 0.85716(8) 0.0486(4) Uani d . 1 1 . .
    C C17 0.91880(9) 0.92042(19) 0.81889(10) 0.0631(5) Uani d . 1 1 . .
    H H17 0.9022 0.9415 0.7765 0.076 Uiso calc R 1 1 . .
    C C18 0.98214(10) 0.9416(2) 0.84322(12) 0.0776(7) Uani d . 1 1 . .
    H H18 1.0083 0.9763 0.8173 0.093 Uiso calc R 1 1 . .
    C C19 1.00639(11) 0.9113(2) 0.90587(13) 0.0839(7) Uani d . 1 1 . .
    H H19 1.0489 0.9268 0.9227 0.101 Uiso calc R 1 1 . .
    C C20 0.96817(11) 0.8582(2) 0.94387(11) 0.0792(7) Uani d . 1 1 . .
    H H20 0.9853 0.8378 0.9862 0.095 Uiso calc R 1 1 . .
    C C21 0.90435(9) 0.83423(18) 0.92027(9) 0.0570(5) Uani d . 1 1 . .
    C C22 0.86093(10) 0.7762(2) 0.95990(9) 0.0669(6) Uani d . 1 1 . .
    H H22A 0.8428 0.8378 0.9839 0.080 Uiso calc R 1 1 . .
    H H22B 0.8852 0.7210 0.9906 0.080 Uiso calc R 1 1 . .
    C C23 0.80834(10) 0.70835(19) 0.91819(9) 0.0610(5) Uani d . 1 1 . .
    H H23A 0.8255 0.6360 0.9017 0.073 Uiso calc R 1 1 . .
    H H23B 0.7771 0.6837 0.9439 0.073 Uiso calc R 1 1 . .
    C C24 0.81068(9) 0.85581(16) 0.83172(8) 0.0477(4) Uani d . 1 1 . .
    C C25 0.70918(8) 0.77602(15) 0.84686(8) 0.0458(4) Uani d . 1 1 . .
    C C26 0.67305(8) 0.84301(15) 0.88288(8) 0.0445(4) Uani d . 1 1 . .
    C C27 0.60732(9) 0.83775(18) 0.86810(9) 0.0555(5) Uani d . 1 1 . .
    H H27 0.5829 0.8822 0.8922 0.067 Uiso calc R 1 1 . .
    C C28 0.57827(10) 0.7672(2) 0.81807(10) 0.0678(6) Uani d . 1 1 . .
    H H28 0.5341 0.7645 0.8082 0.081 Uiso calc R 1 1 . .
    C C29 0.61354(11) 0.7005(2) 0.78239(10) 0.0713(6) Uani d . 1 1 . .
    H H29 0.5933 0.6528 0.7485 0.086 Uiso calc R 1 1 . .
    C C30 0.67912(10) 0.70412(18) 0.79681(9) 0.0613(5) Uani d . 1 1 . .
    H H30 0.7031 0.6583 0.7729 0.074 Uiso calc R 1 1 . .
    N N1 0.61817(7) 1.16666(13) 1.06934(7) 0.0495(4) Uani d . 1 1 . .
    N N2 0.77725(7) 0.78299(13) 0.86388(7) 0.0482(4) Uani d . 1 1 . .
    O O1 0.62296(6) 1.02339(11) 0.99405(6) 0.0565(3) Uani d . 1 1 . .
    O O2 0.69906(6) 1.12681(14) 1.18018(6) 0.0672(4) Uani d . 1 1 . .
    H H2A 0.7209 1.1098 1.2151 0.101 Uiso calc R 1 1 . .
    O O3 0.78604(6) 0.91442(13) 0.78357(6) 0.0650(4) Uani d . 1 1 . .
    O O4 0.70448(6) 0.91102(12) 0.93171(6) 0.0584(4) Uani d . 1 1 . .
    H H4A 0.6787 0.9484 0.9488 0.088 Uiso d R 1 1 . .
loop_
    _atom_site_aniso_label
    _atom_site_aniso_U_11
    _atom_site_aniso_U_22
    _atom_site_aniso_U_33
    _atom_site_aniso_U_12
    _atom_site_aniso_U_13
    _atom_site_aniso_U_23
    C1 0.0401(10) 0.0511(11) 0.0487(10) 0.0066(8) 0.0008(8) -0.0025(9)
    C2 0.0509(11) 0.0617(12) 0.0527(11) 0.0019(9) 0.0040(9) -0.0010(10)
    C3 0.0659(14) 0.0788(15) 0.0570(12) 0.0069(12) 0.0133(10) 0.0084(11)
    C4 0.0673(14) 0.0702(15) 0.0847(17) 0.0048(12) 0.0252(12) 0.0157(13)
    C5 0.0536(12) 0.0548(12) 0.0909(17) -0.0009(10) 0.0122(11) 0.0018(12)
    C6 0.0422(10) 0.0517(11) 0.0620(12) 0.0061(9) 0.0014(8) -0.0054(10)
    C7 0.0681(13) 0.0524(12) 0.0678(13) -0.0005(10) -0.0025(10) -0.0135(10)
    C8 0.0706(13) 0.0551(12) 0.0510(11) 0.0115(10) 0.0029(9) -0.0133(9)
    C9 0.0409(10) 0.0511(11) 0.0437(10) 0.0058(8) -0.0008(8) -0.0085(9)
    C10 0.0434(10) 0.0593(11) 0.0445(10) 0.0055(9) 0.0084(8) -0.0114(9)
    C11 0.0420(10) 0.0637(12) 0.0445(10) 0.0013(9) 0.0078(8) -0.0092(9)
    C12 0.0604(13) 0.0782(14) 0.0496(11) 0.0048(11) 0.0110(9) -0.0009(10)
    C13 0.0717(15) 0.0833(16) 0.0704(15) -0.0019(13) 0.0285(12) 0.0020(12)
    C14 0.0559(13) 0.0919(17) 0.0847(17) -0.0173(12) 0.0228(12) -0.0132(14)
    C15 0.0455(11) 0.0835(15) 0.0593(12) 0.0020(11) 0.0071(9) -0.0134(11)
    C16 0.0456(10) 0.0513(11) 0.0478(10) 0.0069(8) 0.0050(8) -0.0013(8)
    C17 0.0543(12) 0.0731(14) 0.0611(12) -0.0016(10) 0.0079(10) 0.0040(10)
    C18 0.0510(13) 0.0902(17) 0.0914(17) -0.0034(12) 0.0123(12) 0.0068(13)
    C19 0.0468(13) 0.0979(18) 0.1005(19) 0.0018(12) -0.0048(13) 0.0028(15)
    C20 0.0589(14) 0.0993(18) 0.0713(15) 0.0133(13) -0.0106(12) 0.0074(13)
    C21 0.0527(12) 0.0615(12) 0.0536(11) 0.0133(10) 0.0008(9) 0.0018(9)
    C22 0.0708(14) 0.0796(15) 0.0481(11) 0.0173(12) 0.0045(10) 0.0127(10)
    C23 0.0627(13) 0.0640(12) 0.0561(12) 0.0143(10) 0.0099(10) 0.0180(10)
    C24 0.0498(11) 0.0527(11) 0.0400(9) 0.0053(9) 0.0066(8) -0.0004(9)
    C25 0.0488(10) 0.0459(10) 0.0430(9) -0.0001(8) 0.0089(8) 0.0011(8)
    C26 0.0459(10) 0.0463(10) 0.0405(9) -0.0012(8) 0.0052(8) -0.0021(8)
    C27 0.0477(11) 0.0675(13) 0.0513(11) -0.0023(9) 0.0087(9) -0.0026(9)
    C28 0.0552(12) 0.0857(15) 0.0598(13) -0.0180(11) 0.0029(10) -0.0020(12)
    C29 0.0770(16) 0.0750(15) 0.0571(13) -0.0239(12) -0.0010(11) -0.0134(11)
    C30 0.0785(15) 0.0562(12) 0.0512(11) -0.0020(11) 0.0167(10) -0.0078(9)
    N1 0.0532(9) 0.0525(9) 0.0414(8) 0.0071(7) 0.0042(7) -0.0086(7)
    N2 0.0461(9) 0.0538(9) 0.0456(8) 0.0082(7) 0.0108(7) 0.0080(7)
    O1 0.0700(9) 0.0495(8) 0.0520(7) -0.0015(6) 0.0165(6) -0.0113(6)
    O2 0.0526(8) 0.0939(11) 0.0511(8) -0.0098(8) -0.0021(6) 0.0017(7)
    O3 0.0563(8) 0.0822(10) 0.0511(8) -0.0079(7) -0.0049(6) 0.0209(7)
    O4 0.0502(8) 0.0683(9) 0.0553(8) 0.0000(6) 0.0053(6) -0.0208(7)
_geom_special_details
;
All e.s.d.'s (except the e.s.d. in the dihedral angle between two l.s. planes)
are estimated using the full covariance matrix. The cell e.s.d.'s are taken
into account individually in the estimation of e.s.d.'s in distances, angles
and torsion angles; correlations between e.s.d.'s in cell parameters are only
used when they are defined by crystal symmetry. An approximate (isotropic)
treatment of cell e.s.d.'s is used for estimating e.s.d.'s involving l.s.
planes.
;
loop_
    _geom_bond_atom_site_label_1
    _geom_bond_atom_site_label_2
    _geom_bond_site_symmetry_2
    _geom_bond_distance
    _geom_bond_publ_flag
    C1 C2 . 1.389(2) ?
    C1 C6 . 1.396(3) ?
    C1 C9 . 1.478(3) ?
    C2 C3 . 1.378(3) ?
    C2 H2 . 0.9300 ?
    C3 C4 . 1.371(3) ?
    C3 H3 . 0.9300 ?
    C4 C5 . 1.380(3) ?
    C4 H4 . 0.9300 ?
    C5 C6 . 1.386(3) ?
    C5 H5 . 0.9300 ?
    C6 C7 . 1.493(3) ?
    C7 C8 . 1.505(3) ?
    C7 H7A . 0.9700 ?
    C7 H7B . 0.9700 ?
    C8 N1 . 1.477(2) ?
    C8 H8A . 0.9700 ?
    C8 H8B . 0.9700 ?
    C9 O1 . 1.243(2) ?
    C9 N1 . 1.346(2) ?
    C10 C15 . 1.385(3) ?
    C10 C11 . 1.390(2) ?
    C10 N1 . 1.430(2) ?
    C11 O2 . 1.349(2) ?
    C11 C12 . 1.381(3) ?
    C12 C13 . 1.370(3) ?
    C12 H12 . 0.9300 ?
    C13 C14 . 1.381(3) ?
    C13 H13 . 0.9300 ?
    C14 C15 . 1.373(3) ?
    C14 H14 . 0.9300 ?
    C15 H15 . 0.9300 ?
    C16 C17 . 1.387(3) ?
    C16 C21 . 1.391(2) ?
    C16 C24 . 1.482(2) ?
    C17 C18 . 1.378(3) ?
    C17 H17 . 0.9300 ?
    C18 C19 . 1.371(3) ?
    C18 H18 . 0.9300 ?
    C19 C20 . 1.373(3) ?
    C19 H19 . 0.9300 ?
    C20 C21 . 1.390(3) ?
    C20 H20 . 0.9300 ?
    C21 C22 . 1.498(3) ?
    C22 C23 . 1.498(3) ?
    C22 H22A . 0.9700 ?
    C22 H22B . 0.9700 ?
    C23 N2 . 1.470(2) ?
    C23 H23A . 0.9700 ?
    C23 H23B . 0.9700 ?
    C24 O3 . 1.240(2) ?
    C24 N2 . 1.338(2) ?
    C25 C30 . 1.384(3) ?
    C25 C26 . 1.389(2) ?
    C25 N2 . 1.436(2) ?
    C26 O4 . 1.353(2) ?
    C26 C27 . 1.384(2) ?
    C27 C28 . 1.368(3) ?
    C27 H27 . 0.9300 ?
    C28 C29 . 1.370(3) ?
    C28 H28 . 0.9300 ?
    C29 C30 . 1.380(3) ?
    C29 H29 . 0.9300 ?
    C30 H30 . 0.9300 ?
    O2 H2A . 0.8200 ?
    O4 H4A . 0.8200 ?
loop_
    _geom_angle_atom_site_label_1
    _geom_angle_atom_site_label_2
    _geom_angle_atom_site_label_3
    _geom_angle_site_symmetry_1
    _geom_angle_site_symmetry_3
    _geom_angle
    _geom_angle_publ_flag
    C2 C1 C6 . . 119.70(18) ?
    C2 C1 C9 . . 119.77(17) ?
    C6 C1 C9 . . 120.51(16) ?
    C3 C2 C1 . . 120.46(19) ?
    C3 C2 H2 . . 119.8 ?
    C1 C2 H2 . . 119.8 ?
    C4 C3 C2 . . 119.9(2) ?
    C4 C3 H3 . . 120.0 ?
    C2 C3 H3 . . 120.0 ?
    C3 C4 C5 . . 120.2(2) ?
    C3 C4 H4 . . 119.9 ?
    C5 C4 H4 . . 119.9 ?
    C4 C5 C6 . . 120.8(2) ?
    C4 C5 H5 . . 119.6 ?
    C6 C5 H5 . . 119.6 ?
    C5 C6 C1 . . 118.84(18) ?
    C5 C6 C7 . . 123.63(18) ?
    C1 C6 C7 . . 117.53(17) ?
    C6 C7 C8 . . 109.78(16) ?
    C6 C7 H7A . . 109.7 ?
    C8 C7 H7A . . 109.7 ?
    C6 C7 H7B . . 109.7 ?
    C8 C7 H7B . . 109.7 ?
    H7A C7 H7B . . 108.2 ?
    N1 C8 C7 . . 110.58(15) ?
    N1 C8 H8A . . 109.5 ?
    C7 C8 H8A . . 109.5 ?
    N1 C8 H8B . . 109.5 ?
    C7 C8 H8B . . 109.5 ?
    H8A C8 H8B . . 108.1 ?
    O1 C9 N1 . . 121.35(17) ?
    O1 C9 C1 . . 121.52(16) ?
    N1 C9 C1 . . 117.13(16) ?
    C15 C10 C11 . . 119.36(18) ?
    C15 C10 N1 . . 121.76(17) ?
    C11 C10 N1 . . 118.88(16) ?
    O2 C11 C12 . . 123.50(17) ?
    O2 C11 C10 . . 116.48(16) ?
    C12 C11 C10 . . 120.02(18) ?
    C13 C12 C11 . . 120.0(2) ?
    C13 C12 H12 . . 120.0 ?
    C11 C12 H12 . . 120.0 ?
    C12 C13 C14 . . 120.3(2) ?
    C12 C13 H13 . . 119.9 ?
    C14 C13 H13 . . 119.9 ?
    C15 C14 C13 . . 120.0(2) ?
    C15 C14 H14 . . 120.0 ?
    C13 C14 H14 . . 120.0 ?
    C14 C15 C10 . . 120.2(2) ?
    C14 C15 H15 . . 119.9 ?
    C10 C15 H15 . . 119.9 ?
    C17 C16 C21 . . 120.20(17) ?
    C17 C16 C24 . . 119.35(16) ?
    C21 C16 C24 . . 120.32(17) ?
    C18 C17 C16 . . 120.5(2) ?
    C18 C17 H17 . . 119.8 ?
    C16 C17 H17 . . 119.8 ?
    C19 C18 C17 . . 119.6(2) ?
    C19 C18 H18 . . 120.2 ?
    C17 C18 H18 . . 120.2 ?
    C18 C19 C20 . . 120.3(2) ?
    C18 C19 H19 . . 119.9 ?
    C20 C19 H19 . . 119.9 ?
    C19 C20 C21 . . 121.3(2) ?
    C19 C20 H20 . . 119.3 ?
    C21 C20 H20 . . 119.3 ?
    C20 C21 C16 . . 118.1(2) ?
    C20 C21 C22 . . 123.15(19) ?
    C16 C21 C22 . . 118.74(17) ?
    C21 C22 C23 . . 111.20(16) ?
    C21 C22 H22A . . 109.4 ?
    C23 C22 H22A . . 109.4 ?
    C21 C22 H22B . . 109.4 ?
    C23 C22 H22B . . 109.4 ?
    H22A C22 H22B . . 108.0 ?
    N2 C23 C22 . . 111.26(17) ?
    N2 C23 H23A . . 109.4 ?
    C22 C23 H23A . . 109.4 ?
    N2 C23 H23B . . 109.4 ?
    C22 C23 H23B . . 109.4 ?
    H23A C23 H23B . . 108.0 ?
    O3 C24 N2 . . 122.85(16) ?
    O3 C24 C16 . . 119.94(17) ?
    N2 C24 C16 . . 117.19(15) ?
    C30 C25 C26 . . 119.71(17) ?
    C30 C25 N2 . . 122.20(16) ?
    C26 C25 N2 . . 118.09(15) ?
    O4 C26 C27 . . 122.76(16) ?
    O4 C26 C25 . . 117.63(15) ?
    C27 C26 C25 . . 119.61(16) ?
    C28 C27 C26 . . 120.02(19) ?
    C28 C27 H27 . . 120.0 ?
    C26 C27 H27 . . 120.0 ?
    C27 C28 C29 . . 120.8(2) ?
    C27 C28 H28 . . 119.6 ?
    C29 C28 H28 . . 119.6 ?
    C28 C29 C30 . . 119.91(19) ?
    C28 C29 H29 . . 120.0 ?
    C30 C29 H29 . . 120.0 ?
    C29 C30 C25 . . 119.97(19) ?
    C29 C30 H30 . . 120.0 ?
    C25 C30 H30 . . 120.0 ?
    C9 N1 C10 . . 120.94(15) ?
    C9 N1 C8 . . 120.81(16) ?
    C10 N1 C8 . . 118.25(14) ?
    C24 N2 C25 . . 120.89(14) ?
    C24 N2 C23 . . 121.64(15) ?
    C25 N2 C23 . . 117.47(14) ?
    C11 O2 H2A . . 109.5 ?
    C26 O4 H4A . . 109.5 ?
loop_
    _geom_torsion_atom_site_label_1
    _geom_torsion_atom_site_label_2
    _geom_torsion_atom_site_label_3
    _geom_torsion_atom_site_label_4
    _geom_torsion_site_symmetry_1
    _geom_torsion_site_symmetry_2
    _geom_torsion_site_symmetry_3
    _geom_torsion_site_symmetry_4
    _geom_torsion
    _geom_torsion_publ_flag
    C6 C1 C2 C3 . . . . -1.3(3) ?
    C9 C1 C2 C3 . . . . -179.55(17) ?
    C1 C2 C3 C4 . . . . 1.0(3) ?
    C2 C3 C4 C5 . . . . 0.5(3) ?
    C3 C4 C5 C6 . . . . -1.6(3) ?
    C4 C5 C6 C1 . . . . 1.3(3) ?
    C4 C5 C6 C7 . . . . -179.17(19) ?
    C2 C1 C6 C5 . . . . 0.2(3) ?
    C9 C1 C6 C5 . . . . 178.40(16) ?
    C2 C1 C6 C7 . . . . -179.41(17) ?
    C9 C1 C6 C7 . . . . -1.2(2) ?
    C5 C6 C7 C8 . . . . 144.45(18) ?
    C1 C6 C7 C8 . . . . -36.0(2) ?
    C6 C7 C8 N1 . . . . 54.5(2) ?
    C2 C1 C9 O1 . . . . 18.7(2) ?
    C6 C1 C9 O1 . . . . -159.50(17) ?
    C2 C1 C9 N1 . . . . -161.35(16) ?
    C6 C1 C9 N1 . . . . 20.4(2) ?
    C15 C10 C11 O2 . . . . 178.12(17) ?
    N1 C10 C11 O2 . . . . -2.1(2) ?
    C15 C10 C11 C12 . . . . -1.0(3) ?
    N1 C10 C11 C12 . . . . 178.74(16) ?
    O2 C11 C12 C13 . . . . -178.00(19) ?
    C10 C11 C12 C13 . . . . 1.0(3) ?
    C11 C12 C13 C14 . . . . -0.1(3) ?
    C12 C13 C14 C15 . . . . -0.8(3) ?
    C13 C14 C15 C10 . . . . 0.9(3) ?
    C11 C10 C15 C14 . . . . 0.0(3) ?
    N1 C10 C15 C14 . . . . -179.70(18) ?
    C21 C16 C17 C18 . . . . -1.0(3) ?
    C24 C16 C17 C18 . . . . 174.73(19) ?
    C16 C17 C18 C19 . . . . -0.5(3) ?
    C17 C18 C19 C20 . . . . 1.2(4) ?
    C18 C19 C20 C21 . . . . -0.3(4) ?
    C19 C20 C21 C16 . . . . -1.3(3) ?
    C19 C20 C21 C22 . . . . 179.8(2) ?
    C17 C16 C21 C20 . . . . 1.9(3) ?
    C24 C16 C21 C20 . . . . -173.83(18) ?
    C17 C16 C21 C22 . . . . -179.16(18) ?
    C24 C16 C21 C22 . . . . 5.1(3) ?
    C20 C21 C22 C23 . . . . -152.4(2) ?
    C16 C21 C22 C23 . . . . 28.7(3) ?
    C21 C22 C23 N2 . . . . -49.3(2) ?
    C17 C16 C24 O3 . . . . -15.6(3) ?
    C21 C16 C24 O3 . . . . 160.19(18) ?
    C17 C16 C24 N2 . . . . 166.28(17) ?
    C21 C16 C24 N2 . . . . -17.9(3) ?
    C30 C25 C26 O4 . . . . 179.36(16) ?
    N2 C25 C26 O4 . . . . 0.2(2) ?
    C30 C25 C26 C27 . . . . -0.4(3) ?
    N2 C25 C26 C27 . . . . -179.54(16) ?
    O4 C26 C27 C28 . . . . 179.99(17) ?
    C25 C26 C27 C28 . . . . -0.3(3) ?
    C26 C27 C28 C29 . . . . 0.5(3) ?
    C27 C28 C29 C30 . . . . 0.0(3) ?
    C28 C29 C30 C25 . . . . -0.6(3) ?
    C26 C25 C30 C29 . . . . 0.8(3) ?
    N2 C25 C30 C29 . . . . 179.95(18) ?
    O1 C9 N1 C10 . . . . 2.0(2) ?
    C1 C9 N1 C10 . . . . -177.93(15) ?
    O1 C9 N1 C8 . . . . -178.89(16) ?
    C1 C9 N1 C8 . . . . 1.2(2) ?
    C15 C10 N1 C9 . . . . -64.9(2) ?
    C11 C10 N1 C9 . . . . 115.33(18) ?
    C15 C10 N1 C8 . . . . 115.91(19) ?
    C11 C10 N1 C8 . . . . -63.8(2) ?
    C7 C8 N1 C9 . . . . -38.9(2) ?
    C7 C8 N1 C10 . . . . 140.29(16) ?
    O3 C24 N2 C25 . . . . -4.9(3) ?
    C16 C24 N2 C25 . . . . 173.20(15) ?
    O3 C24 N2 C23 . . . . 175.84(17) ?
    C16 C24 N2 C23 . . . . -6.1(2) ?
    C30 C25 N2 C24 . . . . 82.4(2) ?
    C26 C25 N2 C24 . . . . -98.5(2) ?
    C30 C25 N2 C23 . . . . -98.3(2) ?
    C26 C25 N2 C23 . . . . 80.9(2) ?
    C22 C23 N2 C24 . . . . 40.1(2) ?
    C22 C23 N2 C25 . . . . -139.19(17) ?
loop_
    _geom_hbond_atom_site_label_D
    _geom_hbond_atom_site_label_H
    _geom_hbond_atom_site_label_A
    _geom_hbond_site_symmetry_A
    _geom_hbond_distance_DH
    _geom_hbond_distance_HA
    _geom_hbond_distance_DA
    _geom_hbond_angle_DHA
    O2 H2A O3 6_576 0.82 1.84 2.6388(18) 166
    O4 H4A O1 . 0.82 1.85 2.6668(17) 175
    C7 H7B Cg2 7_677 0.9700 2.92 3.770(2) 147
    C19 H19 Cg2 3_545 0.9300 2.78 3.518(3) 137
    C23 H23A Cg3 7_667 0.9700 2.87 3.771(2) 155
