# Supplementary material for: 2-(2-Hy­droxy­phen­yl)-3,4-dihydro­iso­quinolin-1(2H)-one
Source: Acta Crystallogr Sect E Struct Rep Online. 2011 Sep 30;67(Pt 10):o2721. doi: 10.1107/S160053681103710X (PMC3201540; doi:10.1107/S160053681103710X)
Supplement: Supplementary file 2 [file e-67-o2721-Isup2.hkl]

# 
# h,k,l, Fc-squared, Fo-squared, sigma(Fo-squared) and status flag 
# 
data_I
_shelx_title ' A in C2/c' 
_shelx_refln_list_code          4 
_shelx_F_calc_maximum      413.70 
_exptl_crystal_F_000      2016.00 
_reflns_d_resolution_high  0.8255 
 
loop_ 
 _symmetry_equiv_pos_as_xyz 
 'x, y, z' 
 '-x, y, -z+1/2' 
 'x+1/2, y+1/2, z' 
 '-x+1/2, y+1/2, -z+1/2' 
 '-x, -y, -z' 
 'x, -y, z-1/2' 
 '-x+1/2, -y+1/2, -z' 
 'x+1/2, -y+1/2, z-1/2' 
 
_cell_length_a    21.3503 
_cell_length_b    11.0670 
_cell_length_c    21.0637 
_cell_angle_alpha  90.000 
_cell_angle_beta  100.227 
_cell_angle_gamma  90.000 
 
_shelx_F_squared_multiplier     1.000 
 
loop_ 
 _refln_index_h 
 _refln_index_k 
 _refln_index_l 
 _refln_F_squared_calc 
 _refln_F_squared_meas 
 _refln_F_squared_sigma 
 _refln_observed_status 
   4   0   0   142473.69   136195.56   1851.65 o 
   6   0   0    44387.08    43078.89    484.97 o 
   8   0   0      149.84       71.99      9.14 o 
  10   0   0    29372.41    31459.77    367.65 o 
  12   0   0    16185.24    16697.38    210.92 o 
  14   0   0        5.51      -14.01      9.34 o 
  16   0   0      658.82      613.62     47.10 o 
  18   0   0      526.39      671.10     44.44 o 
  20   0   0      331.48      297.33     48.47 o 
  22   0   0       33.48        3.88     25.02 o 
  24   0   0       34.32       -7.44     40.30 o 
   3   1   0     5934.43     5299.13     59.13 o 
   5   1   0    37733.98    37287.80    359.16 o 
   7   1   0     1811.92     1922.01     34.24 o 
   9   1   0      208.50      213.13      9.39 o 
  11   1   0    12290.42    12310.32    113.09 o 
  13   1   0     1925.90     1903.36     31.15 o 
  15   1   0      811.79      821.45     33.68 o 
  17   1   0      276.45      259.08     26.33 o 
  19   1   0      149.98      111.32     18.84 o 
  21   1   0       17.28       -7.82     25.72 o 
  23   1   0       30.91       14.67     26.52 o 
  25   1   0       48.51       48.26     35.88 o 
   0   2   0    22785.54    19659.78    344.96 o 
   2   2   0    39505.53    37222.66    616.39 o 
   4   2   0    26815.72    26275.68    306.94 o 
   6   2   0      914.40      889.57     17.80 o 
   8   2   0        5.56       24.35      6.67 o 
  10   2   0      227.97      186.32     11.95 o 
  12   2   0      685.01      731.95     22.99 o 
  14   2   0        7.75       -2.00      9.60 o 
  16   2   0      153.36      132.79     15.28 o 
  18   2   0      109.99       79.71     27.96 o 
  20   2   0       27.92       18.51     19.91 o 
  22   2   0        1.74       21.49     21.41 o 
  24   2   0       45.34       -7.23     28.10 o 
   1   3   0    18594.06    17850.73    162.90 o 
   3   3   0     3855.77     3805.12     43.93 o 
   5   3   0      126.41      176.59     11.25 o 
   7   3   0     2276.44     2110.56     30.99 o 
   9   3   0      774.43      797.07     20.15 o 
  11   3   0      282.01      322.22     15.43 o 
  13   3   0      383.40      407.20     18.36 o 
  15   3   0     1111.35     1174.73     38.24 o 
  17   3   0      405.85      362.39     25.91 o 
  19   3   0      192.33      182.89     22.73 o 
  21   3   0        0.02       -1.23     20.15 o 
  23   3   0      335.38      341.49     47.72 o 
   0   4   0    14048.58    12640.47    168.14 o 
   2   4   0     1580.33     1452.22     20.71 o 
   4   4   0      821.01      755.26     17.48 o 
   6   4   0      730.44      666.37     16.31 o 
   8   4   0     6662.42     6664.32    104.22 o 
  10   4   0    12034.47    12033.94    145.86 o 
  12   4   0       78.40       81.83     14.84 o 
  14   4   0     2355.61     2292.25     81.97 o 
  16   4   0      639.41      602.22     31.77 o 
  18   4   0        0.14      -16.35     15.04 o 
  20   4   0       27.93        6.72     17.16 o 
  22   4   0       32.66        3.63     21.72 o 
  24   4   0       24.56      -12.74     23.96 o 
   1   5   0      813.29      781.22     16.50 o 
   3   5   0      470.60      394.53     14.52 o 
   5   5   0      385.08      378.53     14.47 o 
   7   5   0      366.75      403.54     18.00 o 
   9   5   0       15.01       11.35     10.83 o 
  11   5   0        0.42        3.31     11.19 o 
  13   5   0      103.13       85.57     16.94 o 
  15   5   0      772.07      815.34     35.56 o 
  17   5   0       24.49       29.22     16.43 o 
  19   5   0      179.23      152.07     23.29 o 
  21   5   0       55.45       54.32     20.86 o 
  23   5   0       10.62       -1.49     30.59 o 
   0   6   0      380.31      356.14     18.51 o 
   2   6   0      131.84      114.34      8.65 o 
   4   6   0     8088.00     8023.76    101.52 o 
   6   6   0      350.37      371.03     21.34 o 
   8   6   0     1488.24     1497.97     39.74 o 
  10   6   0      513.12      532.71     45.53 o 
  12   6   0      147.93      143.85     19.13 o 
  14   6   0     4515.68     4647.52     84.97 o 
  16   6   0      849.62      795.65     47.07 o 
  18   6   0      534.59      499.99     33.29 o 
  20   6   0      344.89      272.40     29.11 o 
  22   6   0       42.92       71.21     23.45 o 
   1   7   0      289.51      258.99     12.51 o 
   3   7   0      305.49      312.39     15.99 o 
   5   7   0       98.29      104.97     12.05 o 
   7   7   0      399.53      434.72     23.59 o 
   9   7   0     1345.45     1295.23     39.41 o 
  11   7   0      207.91      197.72     21.08 o 
  13   7   0        8.88      -22.22     19.05 o 
  15   7   0        0.41        5.27     16.49 o 
  17   7   0      956.56      976.50     43.63 o 
  19   7   0        4.15       -2.04     18.01 o 
  21   7   0      129.54      107.42     24.63 o 
   0   8   0      797.96      775.14     29.99 o 
   2   8   0       21.66       20.37     10.08 o 
   4   8   0       16.91       -3.16      8.99 o 
   6   8   0        0.10       -5.51     11.75 o 
   8   8   0       14.75        1.91     13.08 o 
  10   8   0       57.57       52.59     16.26 o 
  12   8   0      151.91      159.90     22.09 o 
  14   8   0        0.26       12.84     16.02 o 
  16   8   0      159.63      167.78     24.87 o 
  18   8   0        4.47       31.37     19.62 o 
  20   8   0       10.60        0.04     20.17 o 
   1   9   0       22.15       14.89     16.82 o 
   3   9   0        6.37       -5.77     10.29 o 
   5   9   0      270.59      271.12     22.54 o 
   7   9   0      310.48      364.57     25.96 o 
   9   9   0      109.36      106.79     19.46 o 
  11   9   0       56.05       -0.72     19.81 o 
  13   9   0        1.44      -17.11     18.38 o 
  15   9   0      215.99      233.30     27.55 o 
  17   9   0      242.22      270.55     38.17 o 
   0  10   0       74.46       58.76     22.95 o 
   2  10   0      183.80      196.17     44.11 o 
   4  10   0       10.26      -16.15     15.99 o 
   6  10   0       22.99       31.92     15.47 o 
   8  10   0        9.89        0.51     15.10 o 
  10  10   0       18.07       -2.51     15.90 o 
  12  10   0      258.16      219.37     26.73 o 
  14  10   0      253.78      286.63     46.81 o 
  16  10   0       11.95        5.47     19.46 o 
   1  11   0        0.01      -14.67     13.48 o 
   3  11   0       30.05       38.15     20.19 o 
   5  11   0       50.97       62.53     24.25 o 
   7  11   0        0.02       -4.13     19.56 o 
   9  11   0       27.65       22.67     19.03 o 
  11  11   0       13.75       -1.46     19.22 o 
  13  11   0       63.23       34.34     21.90 o 
   0  12   0        7.86       22.17     38.84 o 
   2  12   0       34.16       23.42     20.62 o 
   4  12   0        9.35       -3.61     22.34 o 
   6  12   0       62.39       16.46     27.53 o 
   8  12   0      164.07      133.22     44.89 o 
  10  12   0       92.82       68.28     27.86 o 
   1  13   0       19.36       60.86     34.27 o 
   3  13   0        5.53       14.75     24.11 o 
   5  13   0       57.42       49.23     30.28 o 
 -25   1   1        4.67       39.68     67.33 o 
 -23   1   1       80.03       36.60     23.62 o 
 -21   1   1      103.18      104.29     24.66 o 
 -19   1   1       30.49       28.91     16.03 o 
 -17   1   1       26.25       13.89     13.64 o 
 -15   1   1      727.35      672.21     24.36 o 
 -13   1   1     1381.56     1379.32     31.63 o 
 -11   1   1     6765.07     7618.46     76.05 o 
  -9   1   1     3550.43     3552.43     40.62 o 
  -7   1   1      758.66      916.62     18.75 o 
  -5   1   1    15640.65    16168.38    147.56 o 
  -3   1   1    13093.07    12488.02    200.57 o 
   1   1   1        1.42       -5.10      3.40 o 
   3   1   1      197.83      154.57      7.82 o 
   5   1   1    67097.77    65216.96    562.47 o 
   7   1   1     1273.24     1194.92     18.61 o 
   9   1   1     9294.87     9406.81     87.66 o 
  11   1   1       24.23       38.41      7.81 o 
  13   1   1     3167.77     3304.66     43.77 o 
  15   1   1      459.62      535.98     22.13 o 
  17   1   1      735.28      745.53     31.37 o 
  19   1   1      290.92      255.83     23.44 o 
  21   1   1       46.95       20.38     19.64 o 
  23   1   1       13.00       19.17     21.13 o 
  25   1   1       50.34       25.43     33.14 o 
 -24   2   1        2.46       -1.20     22.66 o 
 -22   2   1       35.64       27.89     21.44 o 
 -20   2   1      499.01      441.36     34.67 o 
 -18   2   1      124.08      118.84     24.07 o 
 -16   2   1      697.17      730.01     26.90 o 
 -14   2   1      363.26      320.42     20.54 o 
 -12   2   1       18.73        0.47      8.47 o 
 -10   2   1      494.47      563.51     21.77 o 
  -8   2   1       59.67       25.39      8.11 o 
  -6   2   1    36384.79    34563.16    321.18 o 
  -4   2   1    24843.36    23943.22    241.31 o 
  -2   2   1    23929.30    23133.20    222.10 o 
   0   2   1   101833.10    92378.92    792.59 o 
   2   2   1     3349.82     2997.16     39.17 o 
   4   2   1    33029.02    31447.70    312.74 o 
   6   2   1    18318.15    18161.58    168.02 o 
   8   2   1     1933.68     1845.83     30.08 o 
  10   2   1    51359.83    54477.87    483.05 o 
  12   2   1     3476.57     3419.54     50.79 o 
  14   2   1        0.01       -6.80      9.11 o 
  16   2   1       30.65       29.38     11.95 o 
  18   2   1       42.42       66.34     21.75 o 
  20   2   1        7.90       12.18     36.04 o 
  22   2   1       24.08       29.66     23.60 o 
  24   2   1        4.71        4.58     26.19 o 
 -23   3   1      783.94      877.96     52.50 o 
 -21   3   1     1024.59      885.39     47.45 o 
 -19   3   1      273.80      261.60     35.22 o 
 -17   3   1      390.56      403.55     26.64 o 
 -15   3   1      527.38      553.04     28.17 o 
 -13   3   1        0.12       -1.72      8.41 o 
 -11   3   1     3853.63     4149.95     69.23 o 
  -9   3   1      278.44      306.37     20.25 o 
  -7   3   1     4093.20     4158.77     59.99 o 
  -5   3   1      571.96      473.63     16.80 o 
  -3   3   1     2696.72     2269.99     54.27 o 
  -1   3   1    50582.58    47054.92    372.62 o 
   1   3   1     5495.23     5391.23     50.88 o 
   3   3   1     9744.69     9130.32     90.15 o 
   5   3   1      884.90      850.88     21.78 o 
   7   3   1     2235.66     2388.37     34.18 o 
   9   3   1     4125.72     4187.50     53.82 o 
  11   3   1      352.33      360.73     16.19 o 
  13   3   1      129.96      157.27     13.83 o 
  15   3   1     1727.80     1699.39     45.22 o 
  17   3   1        1.07      -20.21     13.48 o 
  19   3   1      673.75      689.59     34.45 o 
  21   3   1      377.48      421.90     37.40 o 
  23   3   1       36.81       28.95     30.33 o 
 -24   4   1       61.17       32.44     27.82 o 
 -22   4   1      209.27      204.59     33.15 o 
 -20   4   1       10.96      -19.60     15.61 o 
 -18   4   1      248.68      220.59     24.02 o 
 -16   4   1     1088.91     1112.29     40.07 o 
 -14   4   1       14.21       22.69     13.71 o 
 -12   4   1      175.58      161.08     17.03 o 
 -10   4   1     4015.63     4079.02     81.75 o 
  -8   4   1       47.88       40.52     10.27 o 
  -6   4   1     4015.61     3715.80     59.94 o 
  -4   4   1      188.09      200.48     10.04 o 
  -2   4   1      783.96      768.46     14.62 o 
   0   4   1     7109.20     6728.64     63.91 o 
   2   4   1      723.69      691.27     18.39 o 
   4   4   1      105.15       98.21      7.89 o 
   6   4   1       66.14       57.46     10.37 o 
   8   4   1      122.09      135.88     13.40 o 
  10   4   1        0.46       -0.61     14.87 o 
  12   4   1        0.43       26.91     12.60 o 
  14   4   1      991.79     1083.53     37.22 o 
  16   4   1      349.15      261.71     24.12 o 
  18   4   1       10.15       -8.54     14.64 o 
  20   4   1      701.90      688.70     36.97 o 
  22   4   1        0.76       -3.20     22.29 o 
  24   4   1        8.66       31.87     26.10 o 
 -23   5   1       56.76       76.28     29.36 o 
 -21   5   1        0.04      -15.69     16.80 o 
 -19   5   1      414.23      445.96     36.44 o 
 -17   5   1       45.16        9.88     15.75 o 
 -15   5   1      149.35      174.14     21.59 o 
 -13   5   1      302.98      297.62     22.33 o 
 -11   5   1        0.13      -22.27     14.85 o 
  -9   5   1      888.96      853.52     41.46 o 
  -7   5   1      151.72      151.70     11.04 o 
  -5   5   1      407.63      415.30     21.32 o 
  -3   5   1     1301.84     1273.27     25.26 o 
  -1   5   1      662.28      678.61     15.58 o 
   1   5   1     2193.39     2089.85     28.76 o 
   3   5   1     3576.94     3714.12     48.93 o 
   5   5   1     1954.56     2035.80     38.73 o 
   7   5   1      286.28      298.11     13.09 o 
   9   5   1       16.86       30.69     15.70 o 
  11   5   1       10.38       -1.23     11.48 o 
  13   5   1       70.88       59.45     18.84 o 
  15   5   1        0.63      -13.49     14.72 o 
  17   5   1      448.14      395.34     28.59 o 
  19   5   1      134.33      126.49     22.16 o 
  21   5   1      447.32      378.56     32.34 o 
  23   5   1       72.50       53.33     28.13 o 
 -22   6   1       53.19       45.36     23.36 o 
 -20   6   1       36.36       30.96     19.24 o 
 -18   6   1      159.89      178.07     25.06 o 
 -16   6   1      723.77      700.30     35.61 o 
 -14   6   1      153.41      146.33     20.80 o 
 -12   6   1     2171.61     2093.30     50.83 o 
 -10   6   1      686.45      702.34     29.41 o 
  -8   6   1      241.20      219.64     17.80 o 
  -6   6   1       38.37       53.21     11.09 o 
  -4   6   1     2857.21     2915.45     44.41 o 
  -2   6   1      140.44      125.29      9.04 o 
   0   6   1     2621.71     2696.84     36.35 o 
   2   6   1     1276.94     1198.97     21.98 o 
   4   6   1     1337.07     1281.22     27.67 o 
   6   6   1     1915.20     1951.99     35.32 o 
   8   6   1      360.55      433.19     27.40 o 
  10   6   1      946.06      951.23     33.89 o 
  12   6   1        1.78       -6.19     12.05 o 
  14   6   1     2209.17     2359.76    141.55 o 
  16   6   1     1058.01     1104.45     42.61 o 
  18   6   1       21.08        8.71     17.94 o 
  20   6   1        0.28       -4.77     17.73 o 
  22   6   1       91.13       58.99     23.38 o 
 -21   7   1       19.28       37.94     21.56 o 
 -19   7   1       55.14       74.75     22.37 o 
 -17   7   1      331.19      289.13     28.28 o 
 -15   7   1        3.66       -1.46     17.38 o 
 -13   7   1      401.05      456.76     29.02 o 
 -11   7   1        2.38      -16.24     11.62 o 
  -9   7   1      421.53      423.13     25.09 o 
  -7   7   1      492.41      517.88     25.36 o 
  -5   7   1       10.82        8.75     10.26 o 
  -3   7   1      817.74      848.27     27.55 o 
  -1   7   1       59.75       53.15      8.63 o 
   1   7   1     1203.89     1225.94     24.39 o 
   3   7   1       10.69       19.36      9.96 o 
   5   7   1      194.19      165.66     13.92 o 
   7   7   1        0.68       -9.73     10.04 o 
   9   7   1       95.76       89.80     16.44 o 
  11   7   1        0.20       -9.76     12.15 o 
  13   7   1      672.51      644.42     38.77 o 
  15   7   1       54.40       53.11     18.07 o 
  17   7   1      387.59      391.31     57.37 o 
  19   7   1       45.75        9.36     18.27 o 
  21   7   1       55.86       75.65     24.71 o 
 -20   8   1        2.18      -20.83     18.90 o 
 -18   8   1       17.01       18.47     19.53 o 
 -16   8   1        9.21       13.80     17.55 o 
 -14   8   1        1.20       -7.90     16.28 o 
 -12   8   1      312.79      356.88     50.79 o 
 -10   8   1      755.72      677.40     37.19 o 
  -8   8   1      494.38      463.31     29.53 o 
  -6   8   1       18.25       57.01     14.12 o 
  -4   8   1     1634.86     1628.84     35.37 o 
  -2   8   1       29.95       30.21      9.50 o 
   0   8   1       96.79       92.58     10.43 o 
   2   8   1     2035.31     1975.11     42.87 o 
   4   8   1      305.46      364.01     20.73 o 
   6   8   1      515.57      555.29     27.34 o 
   8   8   1      194.04      195.66     20.69 o 
  10   8   1      149.29      171.93     27.26 o 
  12   8   1      717.76      677.55     34.23 o 
  14   8   1     3772.53     4153.92     97.08 o 
  16   8   1      562.70      699.55     38.70 o 
  18   8   1        1.20       -0.64     18.46 o 
  20   8   1        0.53       -5.66     20.07 o 
 -19   9   1        0.48      -17.64     20.26 o 
 -17   9   1       84.38       59.51     35.65 o 
 -15   9   1        8.98        2.77     22.21 o 
 -13   9   1      898.14      941.11     41.85 o 
 -11   9   1        1.67       -2.52     14.87 o 
  -9   9   1       19.54      -15.78     13.90 o 
  -7   9   1      575.29      536.75     29.62 o 
  -5   9   1      123.92       91.65     17.39 o 
  -3   9   1      289.94      304.76     19.00 o 
  -1   9   1       11.52       -4.04     11.34 o 
   1   9   1      150.46      164.27     18.54 o 
   3   9   1       11.50       -0.92     10.56 o 
   5   9   1      647.79      606.61     36.67 o 
   7   9   1      607.67      647.42     33.99 o 
   9   9   1      248.86      302.90     25.67 o 
  11   9   1      141.61      161.79     23.68 o 
  13   9   1       10.61       27.02     21.45 o 
  15   9   1        4.08       -0.59     17.74 o 
  17   9   1       83.13      101.64     24.41 o 
 -16  10   1        0.06      -22.37     18.57 o 
 -14  10   1      232.57      230.67     28.51 o 
 -12  10   1        4.10        0.99     16.14 o 
 -10  10   1      283.46      264.06     26.66 o 
  -8  10   1      695.92      634.23     33.74 o 
  -6  10   1        7.31       25.32     14.91 o 
  -4  10   1     1177.56     1053.60     56.84 o 
  -2  10   1      707.92      688.02     32.30 o 
   0  10   1       18.77       -0.92     13.10 o 
   2  10   1      387.17      343.08     27.17 o 
   4  10   1        0.23        1.13     17.65 o 
   6  10   1        7.01      -16.96     13.71 o 
   8  10   1       26.36       22.83     17.35 o 
  10  10   1       28.36       -8.77     15.90 o 
  12  10   1      161.59      138.76     24.29 o 
  14  10   1       16.69       23.61     20.10 o 
  16  10   1        3.73       21.99     29.74 o 
 -13  11   1        0.04       -3.86     19.49 o 
 -11  11   1        7.90       -7.83     18.18 o 
  -9  11   1      151.80      166.99     24.17 o 
  -7  11   1       20.37       -1.00     20.13 o 
  -5  11   1       36.26       15.16     33.05 o 
  -3  11   1        9.55       21.86     18.86 o 
  -1  11   1        9.26       -8.75     17.59 o 
   1  11   1        8.98       -8.26     13.87 o 
   3  11   1      934.54      936.14     48.04 o 
   5  11   1        8.53       13.80     26.16 o 
   7  11   1      330.76      361.19     35.81 o 
   9  11   1      120.27      147.40     29.63 o 
  11  11   1       17.77       37.97     20.66 o 
  13  11   1       50.21       67.16     23.14 o 
 -10  12   1        2.11       25.34     25.54 o 
  -8  12   1        2.28      -13.71     22.02 o 
  -6  12   1       14.15      -15.32     21.70 o 
  -4  12   1       33.50        1.97     22.82 o 
  -2  12   1       46.33       28.74     21.45 o 
   0  12   1      364.16      438.87     93.87 o 
   2  12   1       41.67       70.16     23.17 o 
   4  12   1       68.47      108.89     27.50 o 
   6  12   1        3.28        5.65     23.37 o 
   8  12   1       31.03       14.57     24.35 o 
  10  12   1       53.64       57.16     26.84 o 
  -5  13   1        9.83        4.98     24.11 o 
  -3  13   1       13.01       16.98     26.55 o 
  -1  13   1        6.84       75.44     34.64 o 
   1  13   1       29.68       50.16     72.99 o 
   3  13   1        0.19      -30.90     20.60 o 
   5  13   1       10.83       18.43     24.43 o 
 -24   0   2        1.51       -3.24     40.30 o 
 -22   0   2       47.13       -0.04     32.13 o 
 -20   0   2      347.39      323.78     43.78 o 
 -18   0   2       72.10       33.10     21.61 o 
 -16   0   2      576.21      681.38     40.25 o 
 -14   0   2     4251.16     4293.90     75.63 o 
 -12   0   2       72.35       56.65     18.77 o 
 -10   0   2     8719.62     8921.78    139.15 o 
  -8   0   2     1253.26     1231.15     28.52 o 
  -6   0   2    31602.84    31364.27    520.15 o 
  -4   0   2     1737.28     1704.24     56.85 o 
  -2   0   2    21655.55    21344.44    410.75 o 
   2   0   2    35831.78    30923.21    420.81 o 
   4   0   2    76691.52    75274.79    833.23 o 
   6   0   2    12447.05    12161.87    148.63 o 
   8   0   2    16321.58    16872.92    204.83 o 
  10   0   2    22805.47    24431.75    291.89 o 
  12   0   2     2565.03     2391.53     50.04 o 
  14   0   2      390.18      397.12     34.64 o 
  16   0   2      992.74     1064.12     50.87 o 
  18   0   2       31.25       23.59     19.27 o 
  20   0   2      538.21      425.67     47.90 o 
  22   0   2      355.19      330.35     40.07 o 
  24   0   2       10.44      -60.93     40.62 o 
 -25   1   2        2.33       19.56     25.09 o 
 -23   1   2      218.66      219.59     49.47 o 
 -21   1   2      108.99       90.45     28.00 o 
 -19   1   2       74.86       65.59     16.74 o 
 -17   1   2        9.37        0.89     16.35 o 
 -15   1   2      305.04      366.85     19.05 o 
 -13   1   2      681.50      724.57     27.50 o 
 -11   1   2     2232.81     2121.04     31.15 o 
  -9   1   2    16159.57    17445.51    149.69 o 
  -7   1   2     2209.42     2406.41     28.91 o 
  -5   1   2     1933.34     1907.80     25.89 o 
  -3   1   2        3.20        9.08      3.77 o 
  -1   1   2       16.94       -7.84      5.22 o 
   1   1   2      186.72      262.00      9.99 o 
   3   1   2     5358.61     5146.33     51.85 o 
   5   1   2     2528.84     2598.81     29.03 o 
   7   1   2     4657.90     4737.20     59.24 o 
   9   1   2     3195.82     3276.07     39.37 o 
  11   1   2      424.05      386.51     17.35 o 
  13   1   2      168.72      150.05     11.16 o 
  15   1   2     1067.26     1026.11     29.54 o 
  17   1   2       24.39       13.84     13.45 o 
  19   1   2      781.60      780.85     42.96 o 
  21   1   2      342.53      316.80     51.97 o 
  23   1   2       25.03       42.36     23.32 o 
 -24   2   2       31.30       24.32     23.46 o 
 -22   2   2       66.10       61.54     30.03 o 
 -20   2   2       10.99       -3.07     19.15 o 
 -18   2   2       72.43       60.50     16.83 o 
 -16   2   2      838.14      835.33     38.90 o 
 -14   2   2        1.51       -2.75      9.43 o 
 -12   2   2      934.25      875.25     19.24 o 
 -10   2   2     1602.75     1687.55     30.59 o 
  -8   2   2     1224.37     1240.42     35.18 o 
  -6   2   2     2636.71     2702.58     48.92 o 
  -4   2   2    26993.59    25269.52    254.00 o 
  -2   2   2    11774.87    11110.64    115.76 o 
   0   2   2     5585.18     4792.12     44.13 o 
   2   2   2    12878.72    11563.17    107.58 o 
   4   2   2      887.06      766.25     15.57 o 
   6   2   2      733.98      733.27     17.16 o 
   8   2   2    14149.48    14260.51    139.13 o 
  10   2   2     4647.40     4888.26     53.49 o 
  12   2   2      246.09      238.38     14.77 o 
  14   2   2     3681.20     3783.28     57.83 o 
  16   2   2       10.13       -5.75     10.63 o 
  18   2   2     1459.68     1430.53     54.42 o 
  20   2   2        4.77      -24.07     17.92 o 
  22   2   2       32.40       54.29     24.13 o 
  24   2   2       38.08       16.75     41.60 o 
 -25   3   2        5.00      -19.25     24.51 o 
 -23   3   2      150.00      146.87     29.13 o 
 -21   3   2      386.70      379.91     35.81 o 
 -19   3   2        0.96      -12.79     14.16 o 
 -17   3   2      270.59      268.75     24.90 o 
 -15   3   2      615.85      601.85     28.25 o 
 -13   3   2       31.96       29.64     11.41 o 
 -11   3   2     2039.50     2324.63     38.49 o 
  -9   3   2       22.74       17.22      6.90 o 
  -7   3   2     2057.06     1885.36     31.84 o 
  -5   3   2     1927.64     1841.44     30.10 o 
  -3   3   2    29724.87    27964.97    281.29 o 
  -1   3   2    23085.82    22014.53    180.03 o 
   1   3   2    10294.34     9536.05     90.96 o 
   3   3   2      784.93      767.07     27.56 o 
   5   3   2      704.22      688.46     13.15 o 
   7   3   2      206.65      230.52     11.11 o 
   9   3   2     2658.42     2611.94     40.01 o 
  11   3   2      140.18      137.93     12.12 o 
  13   3   2      110.13       74.45     12.01 o 
  15   3   2      475.98      448.08     26.27 o 
  17   3   2      135.54       89.69     18.68 o 
  19   3   2       61.55       68.79     19.06 o 
  21   3   2      126.73      123.32     27.83 o 
  23   3   2        6.05       -1.90     31.37 o 
 -24   4   2       27.90       62.00     29.44 o 
 -22   4   2        1.11       17.42     22.73 o 
 -20   4   2      275.95      252.09     26.24 o 
 -18   4   2       11.49        2.80     15.44 o 
 -16   4   2      571.67      592.97     41.07 o 
 -14   4   2      810.52      842.23     32.67 o 
 -12   4   2      944.23      998.79     39.69 o 
 -10   4   2        2.29      -13.23      8.82 o 
  -8   4   2      944.32      888.97     41.23 o 
  -6   4   2        5.18       -2.97      6.46 o 
  -4   4   2       19.72       24.56      6.21 o 
  -2   4   2     9150.09     9172.50     83.34 o 
   0   4   2      362.07      318.90     10.38 o 
   2   4   2     2324.58     2382.05     29.41 o 
   4   4   2       13.15        9.71     11.91 o 
   6   4   2     1182.39     1210.16     23.22 o 
   8   4   2      565.82      537.72     24.11 o 
  10   4   2      288.98      308.78     20.91 o 
  12   4   2       71.63       60.22     19.41 o 
  14   4   2      392.19      400.14     25.45 o 
  16   4   2      356.58      354.50     26.40 o 
  18   4   2      183.34      146.46     31.40 o 
  20   4   2      230.80      231.80     26.47 o 
  22   4   2       47.80       31.57     24.68 o 
 -23   5   2      665.26      609.06     47.53 o 
 -21   5   2      213.66      160.09     24.64 o 
 -19   5   2        3.14       12.13     16.67 o 
 -17   5   2      106.53      129.02     29.11 o 
 -15   5   2      311.83      281.15     25.79 o 
 -13   5   2       94.00       73.30     19.15 o 
 -11   5   2       76.29       77.10     14.67 o 
  -9   5   2      822.19      824.70     52.76 o 
  -7   5   2     3522.13     3547.94     48.58 o 
  -5   5   2      206.39      191.32     13.28 o 
  -3   5   2      421.30      463.28     12.68 o 
  -1   5   2       92.67       97.63      7.72 o 
   1   5   2     5006.42     5016.65     53.18 o 
   3   5   2       10.43        2.33      6.06 o 
   5   5   2       46.93       53.45      8.38 o 
   7   5   2        2.62        1.33      6.25 o 
   9   5   2      167.93      200.04     17.25 o 
  11   5   2      361.79      341.45     24.62 o 
  13   5   2      405.35      429.42     25.78 o 
  15   5   2      130.02      112.25     18.91 o 
  17   5   2      152.40      185.32     23.10 o 
  19   5   2       39.70       -0.13     17.22 o 
  21   5   2      107.41       95.10     23.20 o 
  23   5   2        2.83       28.51     25.95 o 
 -22   6   2        3.92       19.74     20.96 o 
 -20   6   2      686.08      786.81     49.35 o 
 -18   6   2      125.41      139.11     22.43 o 
 -16   6   2        1.58        8.63     15.02 o 
 -14   6   2     1314.55     1372.07     43.64 o 
 -12   6   2      520.58      492.51     33.85 o 
 -10   6   2       11.81       14.23     12.16 o 
  -8   6   2       11.18        2.27      9.41 o 
  -6   6   2        0.86        3.42      7.21 o 
  -4   6   2     2410.95     2618.73     41.66 o 
  -2   6   2     1385.01     1361.30     23.99 o 
   0   6   2     4811.95     4810.48     54.13 o 
   2   6   2       22.76       19.28      6.19 o 
   4   6   2      226.64      183.10     12.73 o 
   6   6   2     4143.09     4108.75     56.65 o 
   8   6   2       14.82       13.35     10.88 o 
  10   6   2        0.66      -13.69     11.83 o 
  12   6   2       65.20       67.90     15.86 o 
  14   6   2      845.02      834.97     36.88 o 
  16   6   2      632.17      677.13     35.21 o 
  18   6   2       59.42       45.88     18.27 o 
  20   6   2      147.18      132.37     40.83 o 
  22   6   2        0.78        9.33     22.79 o 
 -21   7   2        2.01        2.30     19.99 o 
 -19   7   2       22.78       10.43     19.13 o 
 -17   7   2      128.62      105.93     21.42 o 
 -15   7   2     2535.17     2962.20     79.89 o 
 -13   7   2     3636.08     3699.10     74.53 o 
 -11   7   2       58.07      100.59     19.29 o 
  -9   7   2      480.30      522.74     33.19 o 
  -7   7   2       90.93       77.77     14.55 o 
  -5   7   2       14.04       19.49      8.82 o 
  -3   7   2       86.20      109.15     11.84 o 
  -1   7   2       69.27       44.47      8.07 o 
   1   7   2        0.07        2.53      6.71 o 
   3   7   2     2434.41     2394.70     49.36 o 
   5   7   2     5241.12     5328.20     80.77 o 
   7   7   2     2230.89     2415.82     52.32 o 
   9   7   2       66.80       86.65     22.47 o 
  11   7   2      592.84      522.84     28.90 o 
  13   7   2     2183.86     2238.75     62.37 o 
  15   7   2      120.05      118.30     26.84 o 
  17   7   2       59.58       85.04     20.71 o 
  19   7   2      103.79       96.14     23.29 o 
  21   7   2        0.00      -15.21     20.18 o 
 -20   8   2       36.43       33.38     21.41 o 
 -18   8   2       31.62       31.70     20.46 o 
 -16   8   2      206.86      243.22     28.78 o 
 -14   8   2      221.46      210.95     24.90 o 
 -12   8   2        9.85       27.47     15.89 o 
 -10   8   2      421.07      397.10     26.93 o 
  -8   8   2      581.20      540.46     28.60 o 
  -6   8   2       13.81       12.59     12.04 o 
  -4   8   2     1171.54     1147.10     30.14 o 
  -2   8   2      186.12      190.57     16.06 o 
   0   8   2      125.65      123.68     13.54 o 
   2   8   2      229.21      244.99     16.28 o 
   4   8   2      256.53      300.92     17.75 o 
   6   8   2        9.11       15.40     12.61 o 
   8   8   2       17.28       25.31     13.45 o 
  10   8   2      122.81      111.39     19.19 o 
  12   8   2       19.02       32.40     16.39 o 
  14   8   2      472.47      476.30     32.26 o 
  16   8   2       19.56        7.87     18.18 o 
  18   8   2       26.82       11.46     19.06 o 
 -19   9   2        0.08      -13.69     19.41 o 
 -17   9   2        1.30      -18.41     18.39 o 
 -15   9   2      589.07      526.01     35.26 o 
 -13   9   2     1004.96      873.60     40.74 o 
 -11   9   2        1.61       -5.70     14.74 o 
  -9   9   2     1140.37     1073.71     43.73 o 
  -7   9   2      982.42     1003.41     55.81 o 
  -5   9   2        0.87       10.03     18.10 o 
  -3   9   2      322.13      284.93     27.76 o 
  -1   9   2       57.09       43.93     15.21 o 
   1   9   2      188.12      153.02     18.12 o 
   3   9   2      486.02      491.41     22.86 o 
   5   9   2      106.20       84.20     16.93 o 
   7   9   2      255.02      263.17     23.74 o 
   9   9   2       47.74       30.63     16.06 o 
  11   9   2      106.28       54.56     18.38 o 
  13   9   2      749.22      793.19     39.61 o 
  15   9   2       28.78       57.22     20.45 o 
  17   9   2        1.05       11.02     19.71 o 
 -16  10   2       34.49       -4.92     19.18 o 
 -14  10   2       68.41       75.71     22.84 o 
 -12  10   2      184.22      164.41     24.91 o 
 -10  10   2       15.25       15.62     16.45 o 
  -8  10   2      116.32      104.70     22.78 o 
  -6  10   2       24.55        9.75     15.42 o 
  -4  10   2      372.30      401.57     32.57 o 
  -2  10   2      132.07      102.70     20.81 o 
   0  10   2       63.55       58.58     16.13 o 
   2  10   2      196.91      191.85     22.61 o 
   4  10   2       39.46       10.52     18.28 o 
   6  10   2        7.97       -4.09     14.17 o 
   8  10   2      276.79      308.25     26.91 o 
  10  10   2        0.87       -8.48     15.93 o 
  12  10   2        0.46       15.50     19.49 o 
  14  10   2       43.08       22.97     20.74 o 
  16  10   2      101.24      112.32     26.15 o 
 -13  11   2        1.63       13.16     19.45 o 
 -11  11   2       37.42       49.29     21.08 o 
  -9  11   2       26.89       25.50     17.85 o 
  -7  11   2      109.44      111.50     25.38 o 
  -5  11   2        6.57      -21.36     17.50 o 
  -3  11   2       63.81       59.82     21.30 o 
  -1  11   2      287.18      281.75     25.84 o 
   1  11   2      490.52      526.50     47.16 o 
   3  11   2        0.00       -0.46     17.29 o 
   5  11   2       48.77       61.75     22.74 o 
   7  11   2      187.52      216.75     30.52 o 
   9  11   2       15.11       11.65     17.31 o 
  11  11   2       65.24       40.01     21.77 o 
  13  11   2        0.90       28.53     21.72 o 
 -10  12   2       18.67       29.32     26.10 o 
  -8  12   2       64.36       73.82     26.76 o 
  -6  12   2        1.52      -19.24     21.25 o 
  -4  12   2      204.78      289.42     34.63 o 
  -2  12   2       34.82       52.45     23.26 o 
   0  12   2       35.30       38.27     21.14 o 
   2  12   2       52.79       53.76     22.02 o 
   4  12   2       94.91      104.07     26.79 o 
   6  12   2      218.42      190.01     44.82 o 
   8  12   2      102.01      147.63     47.08 o 
  10  12   2      116.87      131.77     32.74 o 
  -5  13   2        0.93       26.09     26.19 o 
  -3  13   2      142.17      127.83     29.53 o 
  -1  13   2      277.91      321.84     54.70 o 
   1  13   2       44.37      117.81     36.29 o 
   3  13   2       12.69       25.64     25.94 o 
   5  13   2        0.32        0.70     23.96 o 
 -25   1   3       16.42       14.95     29.13 o 
 -23   1   3      187.01      203.59     30.35 o 
 -21   1   3       40.35       39.84     20.21 o 
 -19   1   3      457.43      404.87     33.19 o 
 -17   1   3      409.69      378.54     21.22 o 
 -15   1   3      133.30      136.85     25.53 o 
 -13   1   3     1215.62     1311.73     25.94 o 
 -11   1   3      766.65      847.31     19.18 o 
  -9   1   3     8874.70     8873.40     83.33 o 
  -7   1   3     1594.47     1698.59     26.56 o 
  -5   1   3    10754.26    10237.58     88.63 o 
  -3   1   3      736.40      624.00     10.84 o 
  -1   1   3    89745.21    81236.56    770.90 o 
   1   1   3    14126.39    13174.19    118.22 o 
   3   1   3     6271.80     5471.95     50.36 o 
   5   1   3     1990.52     1919.35     34.02 o 
   7   1   3     4752.87     4538.39     57.19 o 
   9   1   3      644.33      774.21     19.12 o 
  11   1   3      662.89      738.12     18.83 o 
  13   1   3      155.04      150.61     11.52 o 
  15   1   3       87.41       87.00     12.90 o 
  17   1   3      546.92      511.34     41.39 o 
  19   1   3     1967.87     1834.77    114.32 o 
  21   1   3     1956.15     1778.91     93.24 o 
  23   1   3        1.56       17.38     23.79 o 
 -24   2   3       18.80        4.18     23.46 o 
 -22   2   3       68.90       21.59     27.10 o 
 -20   2   3        4.26      -15.64     17.21 o 
 -18   2   3      187.63      128.33     19.61 o 
 -16   2   3      712.75      720.46     26.52 o 
 -14   2   3     2977.52     3026.25     49.53 o 
 -12   2   3     1431.32     1456.56     27.11 o 
 -10   2   3     1933.53     2062.89     29.28 o 
  -8   2   3     3994.24     3991.32     43.29 o 
  -6   2   3     9192.03     8583.04     77.62 o 
  -4   2   3    47533.80    45467.30    360.42 o 
  -2   2   3    18156.21    17292.66    155.09 o 
   0   2   3    62169.36    58384.72    458.59 o 
   2   2   3      456.67      422.25     10.03 o 
   4   2   3     7431.91     6708.24     62.05 o 
   6   2   3    10805.01    10669.79     95.08 o 
   8   2   3     7332.13     7629.11     73.57 o 
  10   2   3     7174.65     7459.37     74.84 o 
  12   2   3      839.89      817.12     24.48 o 
  14   2   3      689.16      654.55     24.26 o 
  16   2   3       75.46       35.42     12.84 o 
  18   2   3      363.27      443.35     33.53 o 
  20   2   3       11.66       29.28     20.46 o 
  22   2   3      239.36      160.57     29.70 o 
  24   2   3        2.08       17.32     24.06 o 
 -25   3   3       98.81      113.24     29.79 o 
 -23   3   3      100.57       72.66     26.02 o 
 -21   3   3      187.79      154.76     27.24 o 
 -19   3   3       10.80       22.89     15.88 o 
 -17   3   3     2310.47     2329.04     55.34 o 
 -15   3   3      299.74      297.15     22.24 o 
 -13   3   3       96.85       92.12     17.56 o 
 -11   3   3      873.19      760.57     21.74 o 
  -9   3   3     1240.36     1334.67     26.24 o 
  -7   3   3     4000.19     4041.11     43.19 o 
  -5   3   3      338.24      254.94      9.99 o 
  -3   3   3    61040.16    58576.02    463.09 o 
  -1   3   3     6529.46     5904.83     56.04 o 
   1   3   3     2992.35     2907.42     32.33 o 
   3   3   3     2077.04     1855.60     24.21 o 
   5   3   3      921.31      840.26     15.57 o 
   7   3   3     6035.00     5704.34     57.69 o 
   9   3   3     2283.61     2321.71     37.75 o 
  11   3   3      301.88      289.85     18.01 o 
  13   3   3      843.52      862.95     26.87 o 
  15   3   3      219.12      206.47     20.64 o 
  17   3   3        7.86       34.36     15.91 o 
  19   3   3      825.63      787.92     58.15 o 
  21   3   3      197.55      154.30     35.34 o 
  23   3   3       69.55       36.32     24.33 o 
 -24   4   3       38.23       20.34     25.92 o 
 -22   4   3      405.42      297.27     47.10 o 
 -20   4   3      546.48      538.43     33.08 o 
 -18   4   3     2917.49     3054.68     68.06 o 
 -16   4   3     4244.52     4486.64     81.24 o 
 -14   4   3     1793.56     1993.37     57.49 o 
 -12   4   3      367.24      332.27     21.24 o 
 -10   4   3      288.35      306.20     14.19 o 
  -8   4   3     1776.87     1830.92     34.47 o 
  -6   4   3      974.77     1056.44     22.14 o 
  -4   4   3     1003.41     1044.39     19.11 o 
  -2   4   3     2401.39     2512.04     31.13 o 
   0   4   3      775.37      733.33     21.77 o 
   2   4   3     3197.12     3021.39     35.40 o 
   4   4   3      430.43      419.55     11.73 o 
   6   4   3     3998.04     4240.55     46.40 o 
   8   4   3      696.47      682.21     24.15 o 
  10   4   3       20.97       22.77      8.80 o 
  12   4   3      290.45      282.08     20.82 o 
  14   4   3       30.72       24.75     14.13 o 
  16   4   3        1.53       -1.49     14.32 o 
  18   4   3        0.35      -17.09     14.72 o 
  20   4   3      115.34      109.56     35.59 o 
  22   4   3       40.02       51.40     30.26 o 
 -23   5   3      185.15      232.40     40.17 o 
 -21   5   3        0.67       -5.42     17.35 o 
 -19   5   3      207.97      123.95     21.94 o 
 -17   5   3      700.48      712.69     43.51 o 
 -15   5   3     1779.62     1712.05     48.50 o 
 -13   5   3       77.65       66.17     15.15 o 
 -11   5   3     1055.97     1091.25     34.84 o 
  -9   5   3      838.38      937.85     29.80 o 
  -7   5   3     2888.72     2937.72     55.46 o 
  -5   5   3    14225.42    14679.97    145.92 o 
  -3   5   3     2887.43     2909.47     36.17 o 
  -1   5   3        8.90       32.75      6.32 o 
   1   5   3      232.39      288.10     11.33 o 
   3   5   3      989.33     1014.69     19.47 o 
   5   5   3     7504.40     7929.45     77.51 o 
   7   5   3     1164.00     1194.50     26.04 o 
   9   5   3       65.79       89.95     14.37 o 
  11   5   3      104.64      122.92     21.58 o 
  13   5   3      206.68      186.75     20.01 o 
  15   5   3     1501.88     1498.23     46.57 o 
  17   5   3      187.95      185.22     23.05 o 
  19   5   3        0.43        0.53     17.49 o 
  21   5   3        2.73       12.66     18.63 o 
 -22   6   3        1.22       19.43     20.77 o 
 -20   6   3        4.09        1.56     17.35 o 
 -18   6   3      440.05      408.25     30.25 o 
 -16   6   3      563.63      576.41     32.88 o 
 -14   6   3      591.33      578.71     31.58 o 
 -12   6   3        2.16       10.90     14.20 o 
 -10   6   3        0.04      -14.59     11.30 o 
  -8   6   3       87.77       65.48     12.85 o 
  -6   6   3        1.94       -3.39      9.03 o 
  -4   6   3     2351.75     2476.25     40.45 o 
  -2   6   3     3267.77     3212.46     44.05 o 
   0   6   3      234.63      280.12     15.44 o 
   2   6   3      579.63      704.28     34.95 o 
   4   6   3       19.99       11.63      8.12 o 
   6   6   3       80.42       99.17     11.24 o 
   8   6   3      452.42      495.94     24.73 o 
  10   6   3        4.90        0.01     11.74 o 
  12   6   3       87.72       60.07     16.05 o 
  14   6   3      768.77      842.19     49.62 o 
  16   6   3       63.77       69.67     19.26 o 
  18   6   3       86.86       72.00     21.10 o 
  20   6   3       16.28       19.10     29.60 o 
  22   6   3        1.41      -15.16     24.26 o 
 -21   7   3        3.11       -0.76     20.69 o 
 -19   7   3      306.96      284.34     51.91 o 
 -17   7   3      361.27      357.11     29.56 o 
 -15   7   3      379.85      370.77     28.21 o 
 -13   7   3      508.54      487.40     29.93 o 
 -11   7   3      609.27      629.14     30.78 o 
  -9   7   3      162.15      183.60     26.81 o 
  -7   7   3      501.41      489.69     24.88 o 
  -5   7   3      596.20      671.72     27.02 o 
  -3   7   3       28.44       68.97     10.64 o 
  -1   7   3       68.04       78.78     14.56 o 
   1   7   3     1686.71     1791.63     30.29 o 
   3   7   3        0.66        2.44      8.55 o 
   5   7   3      746.61      753.61     24.17 o 
   7   7   3     1625.23     1647.80     43.06 o 
   9   7   3       94.85       91.42     19.82 o 
  11   7   3      434.19      473.08     28.08 o 
  13   7   3      105.74       99.39     19.39 o 
  15   7   3      318.38      284.99     27.09 o 
  17   7   3      351.63      369.01     30.86 o 
  19   7   3        7.29       -5.25     18.11 o 
 -20   8   3       57.64       38.48     21.41 o 
 -18   8   3       12.48        0.48     18.48 o 
 -16   8   3       87.41       76.66     20.33 o 
 -14   8   3       15.08        8.41     16.04 o 
 -12   8   3      488.69      617.00     33.17 o 
 -10   8   3     1995.64     2079.42     75.08 o 
  -8   8   3     2574.02     2458.84     56.07 o 
  -6   8   3       26.60       42.45     13.43 o 
  -4   8   3     1711.89     1731.45     37.19 o 
  -2   8   3       98.71       98.29     12.43 o 
   0   8   3      152.90      168.18     19.29 o 
   2   8   3      805.25      831.98     26.11 o 
   4   8   3      343.79      345.67     18.92 o 
   6   8   3      651.48      667.75     30.08 o 
   8   8   3       69.69       55.85     15.67 o 
  10   8   3       92.99       73.13     17.94 o 
  12   8   3        5.32       10.84     15.38 o 
  14   8   3       39.45       57.41     19.04 o 
  16   8   3      191.79      225.00     27.65 o 
  18   8   3        0.00       -9.70     17.99 o 
 -19   9   3       78.57       71.91     27.81 o 
 -17   9   3       40.94       17.61     19.52 o 
 -15   9   3      125.58       69.23     21.00 o 
 -13   9   3        4.55       49.26     18.55 o 
 -11   9   3        2.94       -1.06     15.43 o 
  -9   9   3     1368.39     1434.53     47.75 o 
  -7   9   3     1191.08     1119.95     41.72 o 
  -5   9   3     3001.47     2902.38     69.78 o 
  -3   9   3      900.07      903.64     29.23 o 
  -1   9   3      173.21      162.26     18.52 o 
   1   9   3      577.37      584.18     40.09 o 
   3   9   3       39.91       17.47     11.24 o 
   5   9   3      319.69      399.09     25.76 o 
   7   9   3        2.34      -16.58     13.44 o 
   9   9   3        0.63        4.13     14.43 o 
  11   9   3      243.48      295.46     26.87 o 
  13   9   3       63.30       40.14     25.32 o 
  15   9   3      101.68      115.99     23.31 o 
  17   9   3      300.91      246.30     42.86 o 
 -16  10   3      417.59      462.56     37.16 o 
 -14  10   3       72.72       68.30     22.33 o 
 -12  10   3       10.16       19.11     21.14 o 
 -10  10   3      470.28      423.38     30.53 o 
  -8  10   3       15.31       29.47     16.28 o 
  -6  10   3      205.30      238.12     25.63 o 
  -4  10   3      591.20      543.12     38.33 o 
  -2  10   3      777.66      786.15     34.11 o 
   0  10   3      317.51      252.37     22.93 o 
   2  10   3      861.96      914.26     74.20 o 
   4  10   3       47.55       -1.90     22.86 o 
   6  10   3      322.13      337.83     43.33 o 
   8  10   3       97.40       96.93     20.17 o 
  10  10   3      139.55      156.06     23.38 o 
  12  10   3      249.21      275.10     45.25 o 
  14  10   3       64.27       40.85     21.11 o 
  16  10   3       71.93       57.79     24.32 o 
 -13  11   3      217.01      166.59     26.54 o 
 -11  11   3      173.70      191.26     26.37 o 
  -9  11   3      156.35      199.46     25.88 o 
  -7  11   3      383.67      352.17     35.51 o 
  -5  11   3        1.12      -21.37     18.39 o 
  -3  11   3      350.40      362.48     33.88 o 
  -1  11   3       14.30       -3.45     15.01 o 
   1  11   3      154.75      163.04     26.36 o 
   3  11   3      654.09      758.85     70.60 o 
   5  11   3      112.21       79.29     23.25 o 
   7  11   3      317.37      258.29     32.73 o 
   9  11   3      130.71      105.58     33.03 o 
  11  11   3        4.23      -24.42     26.33 o 
  13  11   3       87.85       46.54     22.79 o 
 -10  12   3        5.27       21.63     24.06 o 
  -8  12   3        4.55        0.03     22.32 o 
  -6  12   3       83.40       79.17     26.25 o 
  -4  12   3        5.27       26.92     21.97 o 
  -2  12   3       12.00       22.43     31.15 o 
   0  12   3        5.59       22.72     22.01 o 
   2  12   3       11.60      -13.35     20.77 o 
   4  12   3       17.04       25.81     22.38 o 
   6  12   3        0.87        5.88     22.55 o 
   8  12   3       33.11      -17.80     31.66 o 
  10  12   3        0.21       19.27     26.63 o 
  -5  13   3       45.91       22.77     26.17 o 
  -3  13   3      155.76      221.40     42.81 o 
  -1  13   3       89.26       71.13     35.82 o 
   1  13   3       24.57       35.27     31.01 o 
   3  13   3        3.88       48.93     29.04 o 
 -24   0   4      211.42      205.70     57.13 o 
 -22   0   4      276.17      290.05     38.33 o 
 -20   0   4      244.23      307.95     78.57 o 
 -18   0   4       44.97       -7.25     19.83 o 
 -16   0   4     2771.94     2744.66     60.80 o 
 -14   0   4     2573.37     2877.44     86.65 o 
 -12   0   4      620.22      776.72     27.96 o 
 -10   0   4     4857.19     5119.31     96.11 o 
  -8   0   4     4732.97     4899.33     72.46 o 
  -6   0   4    28930.90    27167.08    312.72 o 
  -4   0   4     2312.13     2173.83     36.37 o 
  -2   0   4      798.91      873.89     23.63 o 
   0   0   4    62448.07    54831.71    740.12 o 
   2   0   4     1329.25     1310.55     46.11 o 
   4   0   4    44116.92    41759.84    470.24 o 
   6   0   4     9592.02     9510.61    122.29 o 
   8   0   4       16.72       34.47      8.97 o 
  10   0   4     2194.12     2550.43     50.46 o 
  12   0   4     2279.79     2354.78     51.00 o 
  14   0   4      289.09      205.90     19.57 o 
  16   0   4     8757.99     8319.57    166.42 o 
  18   0   4      421.74      444.05     39.44 o 
  20   0   4      331.71      256.85     36.40 o 
  22   0   4      197.44      204.64     49.04 o 
  24   0   4       64.56      122.03     58.26 o 
 -25   1   4       77.97       30.67     34.46 o 
 -23   1   4      113.65       84.97     25.25 o 
 -21   1   4       86.37      110.55     23.71 o 
 -19   1   4       62.77       72.66     18.07 o 
 -17   1   4      525.35      601.00     44.03 o 
 -15   1   4     1368.92     1333.24     42.84 o 
 -13   1   4     1590.74     1750.95     30.22 o 
 -11   1   4        3.97        1.97      6.44 o 
  -9   1   4      430.51      389.41     12.55 o 
  -7   1   4     5175.25     5224.61     52.63 o 
  -5   1   4       79.12       47.30      7.82 o 
  -3   1   4     1251.42     1212.13     16.69 o 
  -1   1   4     2527.20     2286.62     30.94 o 
   1   1   4     5539.40     4961.92     50.39 o 
   3   1   4        0.75       14.61      4.75 o 
   5   1   4    13273.68    12833.49    111.11 o 
   7   1   4    10676.21    10240.55    149.90 o 
   9   1   4     2817.26     2942.80     37.92 o 
  11   1   4      254.87      268.20     14.88 o 
  13   1   4       86.81       71.60     10.27 o 
  15   1   4     2303.64     2303.79     44.69 o 
  17   1   4      677.94      733.29     32.61 o 
  19   1   4     1980.30     1825.83     61.06 o 
  21   1   4       67.48       76.72     24.05 o 
  23   1   4        5.38      -14.12     22.66 o 
 -24   2   4      141.21      130.18     30.20 o 
 -22   2   4       55.78       61.69     23.23 o 
 -20   2   4      371.95      352.12     31.85 o 
 -18   2   4       18.14       -0.63     15.16 o 
 -16   2   4      494.96      400.40     24.33 o 
 -14   2   4     2381.44     2612.08     45.35 o 
 -12   2   4     5723.66     5841.40     63.79 o 
 -10   2   4      105.98      179.02     11.15 o 
  -8   2   4     8075.73     8315.65     78.61 o 
  -6   2   4     3789.32     3761.56     40.53 o 
  -4   2   4     1197.65     1158.10     17.70 o 
  -2   2   4   171143.94   158649.23   1238.39 o 
   0   2   4     7384.17     7092.66     63.89 o 
   2   2   4    13550.07    12307.80    105.01 o 
   4   2   4     9147.49     8737.47     79.01 o 
   6   2   4      468.24      428.71     12.08 o 
   8   2   4      500.73      510.33     14.25 o 
  10   2   4     1682.75     1840.06     29.23 o 
  12   2   4        5.48       -1.22      8.90 o 
  14   2   4      130.39      121.74     21.19 o 
  16   2   4     1081.64     1087.53     32.69 o 
  18   2   4      479.00      444.92     34.98 o 
  20   2   4      192.96      154.88     27.30 o 
  22   2   4      195.53      204.69     37.20 o 
  24   2   4        2.76       13.25     24.95 o 
 -25   3   4        0.02       11.19     25.12 o 
 -23   3   4       40.16       23.77     24.23 o 
 -21   3   4      183.61      162.47     35.75 o 
 -19   3   4      342.88      342.45     26.85 o 
 -17   3   4       10.20       -5.36     15.31 o 
 -15   3   4      148.99      143.18     20.17 o 
 -13   3   4       30.48       31.83     10.02 o 
 -11   3   4      843.04      811.51     18.28 o 
  -9   3   4       20.59       12.07      5.59 o 
  -7   3   4     9673.28    10018.96     91.85 o 
  -5   3   4      101.58      104.67      7.82 o 
  -3   3   4     3654.92     3456.85     37.66 o 
  -1   3   4     7521.53     7467.91     69.07 o 
   1   3   4       27.36       33.46      8.29 o 
   3   3   4     9713.02     9481.20     85.68 o 
   5   3   4      326.48      301.94     14.45 o 
   7   3   4      337.93      316.87     12.40 o 
   9   3   4       49.42       35.20      6.60 o 
  11   3   4     1693.81     1824.70     35.84 o 
  13   3   4     1381.50     1395.17     38.82 o 
  15   3   4      212.94      214.14     23.52 o 
  17   3   4      594.94      615.38     38.68 o 
  19   3   4      219.99      122.42     26.37 o 
  21   3   4      100.51       42.97     24.41 o 
  23   3   4       51.23       84.64     26.62 o 
 -24   4   4      170.37      207.01     39.94 o 
 -22   4   4        0.47       27.10     22.65 o 
 -20   4   4       16.95       53.15     17.96 o 
 -18   4   4        7.86        7.70     18.13 o 
 -16   4   4     2959.76     2964.71     81.13 o 
 -14   4   4     3837.31     3787.70     69.63 o 
 -12   4   4      787.88      948.74     43.52 o 
 -10   4   4       22.32       26.58      6.54 o 
  -8   4   4       61.85       51.27      6.90 o 
  -6   4   4    17380.51    18110.54    168.25 o 
  -4   4   4    30145.50    30323.15    271.86 o 
  -2   4   4     7108.60     6693.82     70.94 o 
   0   4   4     2904.00     2854.55     34.67 o 
   2   4   4     2163.29     1849.48     26.22 o 
   4   4   4     1143.31     1250.62     21.20 o 
   6   4   4     6241.29     6284.12     64.15 o 
   8   4   4     7740.19     7949.84     85.37 o 
  10   4   4     3604.66     3912.43     60.00 o 
  12   4   4       13.53        8.65     12.45 o 
  14   4   4        0.25       -3.31     17.41 o 
  16   4   4       24.12       20.85     15.56 o 
  18   4   4       23.35       20.60     16.65 o 
  20   4   4        4.62      -15.06     20.61 o 
  22   4   4       28.35       36.92     25.17 o 
 -23   5   4      325.98      339.76     40.47 o 
 -21   5   4       35.93       55.76     19.92 o 
 -19   5   4        2.38       32.83     17.59 o 
 -17   5   4      530.57      460.88     29.85 o 
 -15   5   4       22.27       24.68     15.17 o 
 -13   5   4       17.40       21.07     13.22 o 
 -11   5   4      641.00      601.12     26.94 o 
  -9   5   4        1.21       11.75      7.98 o 
  -7   5   4      907.16      825.13     24.37 o 
  -5   5   4     3303.26     3311.61     40.69 o 
  -3   5   4     5860.99     5562.18     58.81 o 
  -1   5   4     1377.94     1338.16     28.12 o 
   1   5   4      268.59      363.33     13.61 o 
   3   5   4     1025.04      973.11     19.92 o 
   5   5   4     7690.93     8081.29     79.76 o 
   7   5   4     1791.79     1670.05     31.79 o 
   9   5   4     4756.73     4808.18     76.62 o 
  11   5   4     1366.03     1438.25    110.23 o 
  13   5   4      794.00      722.65     32.16 o 
  15   5   4      203.30      214.83     22.90 o 
  17   5   4      126.48      128.99     34.48 o 
  19   5   4      234.18      230.08     48.28 o 
  21   5   4      114.20      107.87     30.42 o 
 -22   6   4        4.43        7.13     20.76 o 
 -20   6   4       30.37       26.49     18.63 o 
 -18   6   4       61.49       72.74     28.15 o 
 -16   6   4      177.76      169.95     28.27 o 
 -14   6   4        0.02      -10.50     12.85 o 
 -12   6   4      183.42      149.13     18.86 o 
 -10   6   4      503.11      493.82     25.96 o 
  -8   6   4        2.03      -13.43      8.95 o 
  -6   6   4     3237.37     2986.82     46.65 o 
  -4   6   4        0.15       -5.36      6.01 o 
  -2   6   4     8326.58     8426.59    102.34 o 
   0   6   4      614.67      668.95     18.08 o 
   2   6   4     4428.10     4682.18     54.20 o 
   4   6   4       53.31       45.16      7.97 o 
   6   6   4      454.20      424.06     18.01 o 
   8   6   4     1710.77     1731.94     43.37 o 
  10   6   4      112.49      102.48     16.43 o 
  12   6   4      120.64       97.51     21.28 o 
  14   6   4        4.47       24.42     15.74 o 
  16   6   4       13.70       -4.59     14.43 o 
  18   6   4       32.42       15.41     18.18 o 
  20   6   4       89.79       75.71     22.90 o 
 -21   7   4       55.49       57.61     25.70 o 
 -19   7   4      125.90       98.25     22.69 o 
 -17   7   4      156.51      172.82     23.65 o 
 -15   7   4      158.78      168.57     22.75 o 
 -13   7   4     2483.44     2543.61     60.62 o 
 -11   7   4      619.89      643.43     31.08 o 
  -9   7   4     5797.94     5770.85     96.03 o 
  -7   7   4      265.15      289.82     20.55 o 
  -5   7   4     6232.43     6681.73     83.21 o 
  -3   7   4       10.78       13.69      8.80 o 
  -1   7   4      224.16      255.07     13.18 o 
   1   7   4       55.01       32.89      8.63 o 
   3   7   4     3267.45     3307.83     51.44 o 
   5   7   4      606.99      649.42     22.80 o 
   7   7   4      508.21      465.24     25.00 o 
   9   7   4      247.12      247.16     21.21 o 
  11   7   4        2.47       -3.72     12.91 o 
  13   7   4       69.07       49.02     18.11 o 
  15   7   4     1013.19     1072.18     43.92 o 
  17   7   4       49.18       38.77     18.48 o 
  19   7   4       24.53      -20.28     18.53 o 
 -20   8   4        8.78       14.84     20.44 o 
 -18   8   4      199.15      247.33     28.65 o 
 -16   8   4       73.84       54.46     19.79 o 
 -14   8   4      817.01      797.52     37.78 o 
 -12   8   4      542.21      608.59     35.27 o 
 -10   8   4      102.15      169.47     22.10 o 
  -8   8   4     1940.65     2037.99     50.72 o 
  -6   8   4      608.15      571.29     27.62 o 
  -4   8   4        1.19       -8.43      9.20 o 
  -2   8   4       50.41       68.43     12.04 o 
   0   8   4      556.75      559.76     21.93 o 
   2   8   4      188.28      186.21     15.30 o 
   4   8   4     1200.94     1200.83     31.65 o 
   6   8   4      168.04      136.03     18.79 o 
   8   8   4      103.64       79.81     27.16 o 
  10   8   4        1.14        9.29     13.48 o 
  12   8   4       39.25       27.46     16.73 o 
  14   8   4       86.20       98.90     21.20 o 
  16   8   4      341.01      335.15     50.60 o 
  18   8   4       23.89        2.06     19.08 o 
 -19   9   4       27.14       16.67     22.17 o 
 -17   9   4       89.73       55.51     20.24 o 
 -15   9   4       80.85       54.60     20.39 o 
 -13   9   4       25.37       14.22     16.71 o 
 -11   9   4       74.52       62.03     18.74 o 
  -9   9   4      213.68      199.46     25.35 o 
  -7   9   4      654.77      616.46     31.09 o 
  -5   9   4      219.12      286.35     23.15 o 
  -3   9   4     1305.17     1309.09     34.67 o 
  -1   9   4      191.35      171.87     21.70 o 
   1   9   4      592.16      598.24     35.32 o 
   3   9   4      642.20      679.51     26.43 o 
   5   9   4      455.82      429.39     31.63 o 
   7   9   4      128.95      116.35     19.83 o 
   9   9   4      151.78      142.66     21.12 o 
  11   9   4       17.24       -0.48     16.72 o 
  13   9   4       17.34       -2.91     17.28 o 
  15   9   4      179.72      132.51     25.29 o 
  17   9   4      278.87      235.89     42.54 o 
 -16  10   4       14.64      -26.45     30.95 o 
 -14  10   4      131.77      130.24     24.76 o 
 -12  10   4       20.64       28.94     18.91 o 
 -10  10   4       67.46       78.54     18.98 o 
  -8  10   4      125.07      115.87     20.83 o 
  -6  10   4       93.37      102.39     19.60 o 
  -4  10   4       66.83       24.48     17.66 o 
  -2  10   4       12.48       10.59     14.11 o 
   0  10   4        0.21       15.40     13.87 o 
   2  10   4       10.55       30.48     31.33 o 
   4  10   4       10.15      -14.54     21.55 o 
   6  10   4        2.11       -1.96     16.92 o 
   8  10   4       58.49       35.63     17.06 o 
  10  10   4       36.30       58.18     20.58 o 
  12  10   4       13.22       28.98     20.03 o 
  14  10   4        2.57       11.03     20.74 o 
 -13  11   4       53.80       35.51     21.69 o 
 -11  11   4       19.58       25.24     19.34 o 
  -9  11   4        0.00       -7.25     16.43 o 
  -7  11   4        0.69       -8.82     19.05 o 
  -5  11   4        5.47        2.91     19.95 o 
  -3  11   4      255.41      263.53     30.69 o 
  -1  11   4       61.82       48.50     20.12 o 
   1  11   4      137.72      119.13     24.89 o 
   3  11   4       77.70       98.33     32.59 o 
   5  11   4      194.20      177.59     28.77 o 
   7  11   4       92.36      125.66     38.58 o 
   9  11   4      193.46      205.93     26.65 o 
  11  11   4      169.00      121.30     24.49 o 
  13  11   4        0.01      -20.21     18.98 o 
 -10  12   4       11.06       18.71     23.96 o 
  -8  12   4       21.81       -8.96     22.41 o 
  -6  12   4       78.68       32.77     39.77 o 
  -4  12   4      344.55      338.91     36.52 o 
  -2  12   4      226.52      260.06     37.39 o 
   0  12   4        1.32       -7.47     20.47 o 
   2  12   4       20.73       15.17     21.13 o 
   4  12   4       10.95        8.58     29.83 o 
   6  12   4      332.48      328.12     85.69 o 
   8  12   4       20.03       41.34     25.75 o 
  -5  13   4        0.76      -34.15     34.41 o 
  -3  13   4       41.93       77.58     30.62 o 
  -1  13   4        0.13       -9.90     37.47 o 
   1  13   4      140.08      131.83     57.78 o 
   3  13   4       78.16       83.83     29.91 o 
 -25   1   5       18.16      -18.16     21.78 o 
 -23   1   5       15.25       -4.60     20.14 o 
 -21   1   5      564.48      591.38     38.74 o 
 -19   1   5        0.00       -1.25     14.60 o 
 -17   1   5     3387.64     3525.96     58.40 o 
 -15   1   5      129.44      122.08     13.83 o 
 -13   1   5      374.67      342.98     17.33 o 
 -11   1   5       63.55       45.15      8.46 o 
  -9   1   5     1422.78     1469.01     24.34 o 
  -7   1   5      504.20      453.11     17.11 o 
  -5   1   5      121.81      159.29      7.72 o 
  -3   1   5    13556.44    13261.25    111.65 o 
  -1   1   5      417.50      424.21     30.60 o 
   1   1   5     3530.45     3607.45     36.22 o 
   3   1   5    11652.39    10268.63     89.97 o 
   5   1   5       23.07       42.06      5.93 o 
   7   1   5     2554.42     2490.10     32.83 o 
   9   1   5      120.14      100.60     10.62 o 
  11   1   5        2.02       13.15      7.59 o 
  13   1   5       48.49       29.76      9.25 o 
  15   1   5      125.31      126.65     22.68 o 
  17   1   5      538.88      547.64     41.23 o 
  19   1   5      316.62      285.18     25.59 o 
  21   1   5      193.26      190.52     34.55 o 
  23   1   5       36.63       26.24     32.95 o 
 -24   2   5      103.82       73.90     26.90 o 
 -22   2   5        0.80       -6.22     20.32 o 
 -20   2   5       32.76       17.22     19.22 o 
 -18   2   5      436.37      374.16     35.09 o 
 -16   2   5     1967.35     2053.70     42.58 o 
 -14   2   5     1699.48     1848.22     37.61 o 
 -12   2   5     5496.19     5268.33     60.53 o 
 -10   2   5      589.40      541.96     15.85 o 
  -8   2   5      690.09      623.41     16.84 o 
  -6   2   5    11291.28    11039.87     98.44 o 
  -4   2   5    87227.09    85021.62    666.89 o 
  -2   2   5     5042.62     4475.24     44.45 o 
   0   2   5    11943.38    10640.96     92.30 o 
   2   2   5    38431.34    36222.73    290.64 o 
   4   2   5     8429.96     7702.62     72.11 o 
   6   2   5     3819.49     4007.13     44.68 o 
   8   2   5       54.59       69.90      7.81 o 
  10   2   5       12.92       19.57      7.05 o 
  12   2   5       27.85       28.08     10.45 o 
  14   2   5      755.19      810.79     27.24 o 
  16   2   5      100.27      130.25     16.25 o 
  18   2   5        9.08       38.16     32.19 o 
  20   2   5        1.28       -6.78     20.40 o 
  22   2   5        0.71       -7.26     21.50 o 
 -25   3   5        2.45       -8.32     37.14 o 
 -23   3   5      169.04      150.86     29.31 o 
 -21   3   5       27.18       38.85     22.30 o 
 -19   3   5       32.58       41.74     17.38 o 
 -17   3   5      926.92      987.48     51.09 o 
 -15   3   5     1278.14     1277.22     39.56 o 
 -13   3   5      211.19      203.45     14.85 o 
 -11   3   5       14.96       10.89      9.60 o 
  -9   3   5     3238.94     3112.81     42.08 o 
  -7   3   5      858.40      888.48     18.08 o 
  -5   3   5    13598.70    13005.37    114.10 o 
  -3   3   5       50.72       40.19      6.03 o 
  -1   3   5     1400.05     1598.31     22.98 o 
   1   3   5     4497.10     4079.62     46.24 o 
   3   3   5      754.05      732.55     15.64 o 
   5   3   5     3481.69     3351.95     39.53 o 
   7   3   5       92.70       69.09      7.60 o 
   9   3   5      844.09      880.77     19.89 o 
  11   3   5      331.92      378.10     19.49 o 
  13   3   5     1212.51     1176.63     31.72 o 
  15   3   5       23.82       16.70     15.42 o 
  17   3   5        0.02       -0.11     14.46 o 
  19   3   5      319.59      286.66     32.78 o 
  21   3   5       56.51       34.78     23.72 o 
  23   3   5      115.03      120.56     47.69 o 
 -24   4   5       23.06       31.41     26.26 o 
 -22   4   5        5.59      -10.01     20.63 o 
 -20   4   5        0.00        5.71     21.44 o 
 -18   4   5      214.50      163.13     22.84 o 
 -16   4   5     1133.34     1173.80     40.71 o 
 -14   4   5      266.64      285.36     22.30 o 
 -12   4   5        0.52       -8.31     10.83 o 
 -10   4   5        0.12       -6.03      6.27 o 
  -8   4   5     2204.46     2132.41     30.49 o 
  -6   4   5       53.22       56.73     10.40 o 
  -4   4   5     3807.19     4040.48     45.26 o 
  -2   4   5    10952.32    10361.77    103.36 o 
   0   4   5     9738.69     9426.44     87.66 o 
   2   4   5    11153.09    11180.76    101.85 o 
   4   4   5     1940.90     1945.41     30.58 o 
   6   4   5     2118.43     2294.04     32.33 o 
   8   4   5     5954.96     5966.73     64.14 o 
  10   4   5     3319.86     3324.48     56.63 o 
  12   4   5     2161.01     2055.76     48.96 o 
  14   4   5      380.16      326.47     24.60 o 
  16   4   5      477.06      435.19     28.33 o 
  18   4   5        0.20      -15.80     14.91 o 
  20   4   5       46.69       81.84     25.87 o 
  22   4   5      128.12      156.70     32.93 o 
 -23   5   5       21.21       32.07     27.12 o 
 -21   5   5      242.91      238.47     45.71 o 
 -19   5   5      122.19      176.13     23.85 o 
 -17   5   5      270.63      280.62     25.66 o 
 -15   5   5     1292.52     1457.01     48.78 o 
 -13   5   5     1035.10     1040.03     35.77 o 
 -11   5   5       65.50       85.22     15.41 o 
  -9   5   5     1595.30     1713.55     42.32 o 
  -7   5   5      441.66      538.07     16.51 o 
  -5   5   5     3691.69     3662.45     44.28 o 
  -3   5   5    21687.27    22220.41    189.62 o 
  -1   5   5     1370.84     1272.27     23.47 o 
   1   5   5     2849.76     3048.15     39.17 o 
   3   5   5     2425.88     2495.05     34.65 o 
   5   5   5       71.52       81.62     11.62 o 
   7   5   5      650.33      695.71     18.22 o 
   9   5   5      763.84      795.54     29.73 o 
  11   5   5      172.46      166.09     18.72 o 
  13   5   5      192.53      196.28     21.33 o 
  15   5   5     1607.80     1616.33     62.00 o 
  17   5   5       13.54        3.78     16.36 o 
  19   5   5        0.00      -17.81     16.82 o 
  21   5   5        0.00        7.29     24.44 o 
 -22   6   5        1.88       27.32     20.03 o 
 -20   6   5       52.93       54.06     22.85 o 
 -18   6   5       26.50        1.82     16.38 o 
 -16   6   5     1036.74     1067.15     41.29 o 
 -14   6   5     1071.12     1099.65     59.01 o 
 -12   6   5        7.05       -7.80     12.05 o 
 -10   6   5        2.39       14.92     12.65 o 
  -8   6   5      811.14      790.07     39.20 o 
  -6   6   5     2023.50     2131.68     38.42 o 
  -4   6   5      241.66      220.24     11.93 o 
  -2   6   5        1.89        3.98      6.98 o 
   0   6   5     2777.69     2924.37     59.28 o 
   2   6   5      421.91      537.87     16.97 o 
   4   6   5        0.07       -5.84      6.34 o 
   6   6   5     1374.74     1302.12     30.01 o 
   8   6   5      147.02      171.06     18.15 o 
  10   6   5      286.64      344.31     28.52 o 
  12   6   5      292.81      306.94     24.25 o 
  14   6   5      537.33      502.93     38.54 o 
  16   6   5      175.87      147.34     22.43 o 
  18   6   5        0.18       -7.65     17.24 o 
  20   6   5        7.45       -2.69     20.97 o 
 -21   7   5        3.66       14.68     20.16 o 
 -19   7   5       39.48       12.81     18.21 o 
 -17   7   5        9.41      -11.99     15.55 o 
 -15   7   5        3.29       -8.83     15.33 o 
 -13   7   5      540.25      534.30     39.29 o 
 -11   7   5       16.43       42.18     19.92 o 
  -9   7   5      619.38      591.22     28.31 o 
  -7   7   5        5.75        5.84     18.27 o 
  -5   7   5      145.73      174.12     14.32 o 
  -3   7   5       16.99       22.83      8.13 o 
  -1   7   5       21.49       19.94      9.47 o 
   1   7   5      253.72      267.69     14.42 o 
   3   7   5      260.99      275.60     16.53 o 
   5   7   5      341.96      355.34     18.55 o 
   7   7   5        4.74      -16.18     10.94 o 
   9   7   5      541.29      646.17     31.43 o 
  11   7   5      111.15      109.63     31.86 o 
  13   7   5      804.27      760.79     36.65 o 
  15   7   5      153.00      133.62     25.32 o 
  17   7   5      201.19      173.08     25.60 o 
  19   7   5       11.05        9.95     20.01 o 
 -20   8   5        0.75       16.53     20.35 o 
 -18   8   5        1.34        1.73     17.64 o 
 -16   8   5      339.43      343.94     44.50 o 
 -14   8   5       47.94       31.33     16.16 o 
 -12   8   5      228.79      172.85     37.35 o 
 -10   8   5      115.64      132.66     19.58 o 
  -8   8   5      207.06      183.21     20.01 o 
  -6   8   5        7.56        2.88     20.74 o 
  -4   8   5      322.94      304.89     19.37 o 
  -2   8   5      445.19      452.52     20.86 o 
   0   8   5       37.83       32.39     10.92 o 
   2   8   5        5.77       -3.58      9.28 o 
   4   8   5      100.03      139.08     14.38 o 
   6   8   5     1024.72     1121.20     41.35 o 
   8   8   5       88.39      124.59     18.72 o 
  10   8   5      116.82      137.53     20.11 o 
  12   8   5        3.19       13.47     16.26 o 
  14   8   5      119.95       94.20     21.89 o 
  16   8   5      341.76      303.45     30.99 o 
  18   8   5       71.05       57.15     23.54 o 
 -19   9   5      213.03      309.51     33.69 o 
 -17   9   5       11.00       -2.14     24.92 o 
 -15   9   5       55.67       38.64     19.17 o 
 -13   9   5       81.02       58.46     19.12 o 
 -11   9   5        3.76       -0.98     15.37 o 
  -9   9   5       39.95        9.64     15.14 o 
  -7   9   5      402.87      431.87     27.25 o 
  -5   9   5      628.99      614.03     32.45 o 
  -3   9   5     1518.69     1521.36     37.49 o 
  -1   9   5     1498.84     1525.48     56.18 o 
   1   9   5      807.54      883.73     40.02 o 
   3   9   5      343.99      272.84     37.21 o 
   5   9   5      266.17      259.09     23.07 o 
   7   9   5      291.36      260.86     24.07 o 
   9   9   5       79.65       75.53     18.67 o 
  11   9   5      248.61      275.20     30.00 o 
  13   9   5       65.97       31.95     19.75 o 
  15   9   5       12.67      -23.61     18.27 o 
  17   9   5      192.73      221.91     37.38 o 
 -16  10   5       18.33       14.24     21.31 o 
 -14  10   5       27.90       20.02     20.59 o 
 -12  10   5       12.83        4.86     16.60 o 
 -10  10   5      124.21      138.26     22.47 o 
  -8  10   5       50.98       40.52     17.02 o 
  -6  10   5      295.26      242.03     31.56 o 
  -4  10   5        7.55       -7.37     15.67 o 
  -2  10   5       23.16       60.60     16.67 o 
   0  10   5     1443.11     1597.53     60.73 o 
   2  10   5     1803.65     1833.79     60.89 o 
   4  10   5       16.97       34.61     19.41 o 
   6  10   5      665.77      668.88     39.13 o 
   8  10   5       95.37       82.55     20.85 o 
  10  10   5      167.50      162.65     24.92 o 
  12  10   5      557.72      639.07     51.27 o 
  14  10   5       31.52       32.10     21.99 o 
 -13  11   5      127.12       95.83     23.98 o 
 -11  11   5       41.95       38.93     28.85 o 
  -9  11   5       32.07       30.81     19.24 o 
  -7  11   5      168.79      155.92     28.94 o 
  -5  11   5      365.86      401.54     36.12 o 
  -3  11   5       32.91       -2.46     18.66 o 
  -1  11   5      138.87      114.27     20.66 o 
   1  11   5       12.11       24.70     19.55 o 
   3  11   5      139.75      164.55     27.90 o 
   5  11   5       73.26       59.56     23.74 o 
   7  11   5       97.65      135.75     26.90 o 
   9  11   5       34.41       -3.14     17.39 o 
  11  11   5      115.94      141.30     27.41 o 
 -10  12   5       10.42       11.13     24.61 o 
  -8  12   5       15.65       -6.97     21.89 o 
  -6  12   5       19.34       11.14     23.10 o 
  -4  12   5       16.22       35.87     23.85 o 
  -2  12   5      105.32      113.51     27.34 o 
   0  12   5      340.42      366.71     36.50 o 
   2  12   5      197.50      187.61     31.86 o 
   4  12   5       14.03       29.80     23.90 o 
   6  12   5       21.72      -33.84     22.56 o 
   8  12   5      212.17      201.91     34.75 o 
  -3  13   5        0.83       -8.65     24.16 o 
  -1  13   5       48.82       25.10     44.83 o 
   1  13   5       10.29        5.34     24.50 o 
 -24   0   6       28.11      -44.67     29.78 o 
 -22   0   6      648.59      727.99     51.21 o 
 -20   0   6      530.77      496.18     42.19 o 
 -18   0   6      129.63      102.69     25.59 o 
 -16   0   6      378.70      388.45     25.36 o 
 -14   0   6     1266.13     1155.81     36.99 o 
 -12   0   6      215.88      221.05     17.42 o 
 -10   0   6     3694.89     3882.88     65.90 o 
  -8   0   6      548.15      545.07     21.17 o 
  -6   0   6       16.43       61.53      9.32 o 
  -4   0   6     4660.18     4240.66     60.43 o 
  -2   0   6     7546.67     6847.22    110.54 o 
   0   0   6     1491.88     1540.68     56.32 o 
   2   0   6    11859.54    10492.80    129.01 o 
   4   0   6      596.86      558.80     27.78 o 
   6   0   6     1336.58     1516.22     34.31 o 
   8   0   6       68.54       58.15     11.34 o 
  10   0   6      342.74      292.25     19.41 o 
  12   0   6      409.00      371.43     29.07 o 
  14   0   6      743.88      758.73     32.76 o 
  16   0   6      604.43      599.58     42.26 o 
  18   0   6      625.47      638.34     95.32 o 
  20   0   6      397.46      282.98     38.76 o 
  22   0   6        2.94      -38.36     45.15 o 
 -25   1   6       10.85      -26.22     21.47 o 
 -23   1   6        0.42       -0.32     19.92 o 
 -21   1   6       12.02       34.10     20.24 o 
 -19   1   6      194.03      218.99     23.16 o 
 -17   1   6      813.86      953.62     30.40 o 
 -15   1   6       34.69       20.07      9.49 o 
 -13   1   6      360.26      355.80     22.99 o 
 -11   1   6      997.68      937.93     21.39 o 
  -9   1   6     1918.41     2131.03     30.92 o 
  -7   1   6       65.65       53.06      6.58 o 
  -5   1   6    10177.15    10229.04     91.07 o 
  -3   1   6       66.35       67.45      5.37 o 
  -1   1   6     1270.81     1194.70     23.02 o 
   1   1   6       55.04       56.10      7.40 o 
   3   1   6     2056.78     2141.88     27.13 o 
   5   1   6     2239.84     2337.11     30.57 o 
   7   1   6     6888.00     6914.07     69.70 o 
   9   1   6      293.79      293.34     12.98 o 
  11   1   6      146.63      220.56     14.85 o 
  13   1   6       53.96       38.71     11.62 o 
  15   1   6      986.28      912.50     29.78 o 
  17   1   6      855.56      819.33     35.08 o 
  19   1   6      308.81      303.24     29.08 o 
  21   1   6       46.10       22.53     23.92 o 
  23   1   6        6.52      -13.55     23.13 o 
 -24   2   6       25.20       -4.80     21.29 o 
 -22   2   6      130.22       99.57     26.24 o 
 -20   2   6      161.31      152.19     35.45 o 
 -18   2   6        6.41      -20.89     13.93 o 
 -16   2   6      940.35     1008.87     35.85 o 
 -14   2   6       34.25       23.73     12.94 o 
 -12   2   6     3219.86     3329.77     47.98 o 
 -10   2   6       19.57       26.82      7.18 o 
  -8   2   6     1295.87     1355.63     23.35 o 
  -6   2   6       23.52       36.17      5.98 o 
  -4   2   6     9802.08     9698.22     87.15 o 
  -2   2   6     2878.26     2997.39     33.49 o 
   0   2   6      502.65      506.14     15.39 o 
   2   2   6     1818.41     1789.55     24.37 o 
   4   2   6     5763.87     5367.33     54.92 o 
   6   2   6        0.06       -4.24      5.51 o 
   8   2   6    13173.34    13227.75    121.04 o 
  10   2   6       10.34       -9.57      6.38 o 
  12   2   6      134.92      119.76     13.76 o 
  14   2   6      789.34      767.55     27.11 o 
  16   2   6       37.13       23.58     13.93 o 
  18   2   6      791.95      685.45     49.30 o 
  20   2   6       99.30      114.80     38.12 o 
  22   2   6       48.29       -0.53     22.40 o 
 -25   3   6        5.86       -4.94     23.94 o 
 -23   3   6        0.21      -26.59     20.12 o 
 -21   3   6       37.77        5.25     20.57 o 
 -19   3   6      910.30      859.11     37.34 o 
 -17   3   6     1854.03     1951.87     71.08 o 
 -15   3   6     1343.93     1353.21     40.64 o 
 -13   3   6       36.69       19.01     12.45 o 
 -11   3   6     2206.00     2340.18     34.75 o 
  -9   3   6        6.69       -0.02      6.16 o 
  -7   3   6     9072.65    10037.17     93.73 o 
  -5   3   6      218.25      249.08     10.17 o 
  -3   3   6    11533.08    11403.26    116.38 o 
  -1   3   6     9654.08     9395.37     85.93 o 
   1   3   6     4057.10     4315.58     46.34 o 
   3   3   6     3253.10     3413.37     41.74 o 
   5   3   6       41.00       43.74      7.46 o 
   7   3   6       42.64       30.31     10.70 o 
   9   3   6     1156.59     1214.41     28.02 o 
  11   3   6     1098.61     1105.43     29.23 o 
  13   3   6        2.12        4.85     10.67 o 
  15   3   6      819.69      888.31     42.44 o 
  17   3   6       27.08      -18.90     13.56 o 
  19   3   6      144.37      183.91     31.26 o 
  21   3   6       31.80       69.19     25.59 o 
 -24   4   6        4.52       -2.58     23.11 o 
 -22   4   6        2.62       47.57     24.76 o 
 -20   4   6        0.22       -8.42     16.15 o 
 -18   4   6       28.64        9.67     15.25 o 
 -16   4   6      158.96      144.93     20.17 o 
 -14   4   6        3.11      -17.73     15.84 o 
 -12   4   6       19.80       25.95     13.99 o 
 -10   4   6     1366.81     1490.39     28.50 o 
  -8   4   6      366.71      331.28     13.01 o 
  -6   4   6     7709.50     7342.41     78.90 o 
  -4   4   6      174.40      197.78     10.12 o 
  -2   4   6     3842.95     3971.93     50.60 o 
   0   4   6     1494.28     1572.33     27.53 o 
   2   4   6     4531.00     4491.37     50.05 o 
   4   4   6      263.37      309.89     12.33 o 
   6   4   6     1353.83     1230.95     23.86 o 
   8   4   6       26.45       46.42      8.18 o 
  10   4   6       15.06       26.02     10.27 o 
  12   4   6      796.17      806.66     32.49 o 
  14   4   6      812.14      796.82     33.99 o 
  16   4   6     1234.49     1185.50     42.58 o 
  18   4   6      142.64      145.21     22.80 o 
  20   4   6        4.93        6.30     22.79 o 
  22   4   6       87.13       35.26     28.02 o 
 -23   5   6        6.45       21.31     26.59 o 
 -21   5   6      384.32      382.57     31.71 o 
 -19   5   6      378.05      350.64     29.06 o 
 -17   5   6      359.37      340.63     26.96 o 
 -15   5   6        8.07       21.84     14.96 o 
 -13   5   6        0.48       -8.29     11.40 o 
 -11   5   6     3566.92     3707.21     66.75 o 
  -9   5   6      231.19      232.69     15.49 o 
  -7   5   6     1840.71     2058.38     42.26 o 
  -5   5   6     5638.86     5176.44     57.54 o 
  -3   5   6      610.74      504.45     16.91 o 
  -1   5   6     3889.15     3782.07     46.20 o 
   1   5   6     6166.47     6401.92     67.33 o 
   3   5   6     1667.56     1702.12     36.07 o 
   5   5   6     5426.17     5496.51     61.18 o 
   7   5   6      112.92      108.17     11.63 o 
   9   5   6     3001.63     3227.23     60.97 o 
  11   5   6     1390.55     1330.77     40.38 o 
  13   5   6      100.03       85.22     20.49 o 
  15   5   6        3.76        6.14     15.43 o 
  17   5   6       97.02       94.23     20.05 o 
  19   5   6       96.45       63.23     21.25 o 
  21   5   6       52.21       60.90     27.70 o 
 -22   6   6       32.92       31.99     21.36 o 
 -20   6   6        0.10       10.39     25.28 o 
 -18   6   6       54.33       13.41     17.36 o 
 -16   6   6       37.97       -3.09     16.80 o 
 -14   6   6       30.73       25.47     16.02 o 
 -12   6   6      734.45      732.22     50.71 o 
 -10   6   6     1178.46     1284.12     39.02 o 
  -8   6   6       25.52        5.80     11.11 o 
  -6   6   6      125.91      133.99     12.77 o 
  -4   6   6      159.53      181.95     11.42 o 
  -2   6   6       33.86       22.72     10.66 o 
   0   6   6      534.23      604.28     18.18 o 
   2   6   6     5511.87     5985.56     66.47 o 
   4   6   6      631.54      687.32     19.50 o 
   6   6   6     2778.02     2983.00     48.48 o 
   8   6   6      178.27      198.35     18.93 o 
  10   6   6      364.04      375.94     24.69 o 
  12   6   6      978.60     1111.15     39.97 o 
  14   6   6       43.46       47.42     17.27 o 
  16   6   6     1024.70      970.66     42.21 o 
  18   6   6      112.45      116.18     23.74 o 
  20   6   6       36.20       35.25     22.26 o 
 -21   7   6       76.00       99.08     24.74 o 
 -19   7   6       41.69       39.73     19.80 o 
 -17   7   6      194.02      205.02     35.90 o 
 -15   7   6       36.52       69.29     18.74 o 
 -13   7   6        7.01       -1.51     13.72 o 
 -11   7   6      184.85      161.35     20.24 o 
  -9   7   6      485.09      478.96     30.27 o 
  -7   7   6     1347.51     1302.50     32.05 o 
  -5   7   6      867.77      859.29     26.08 o 
  -3   7   6      354.60      364.96     15.66 o 
  -1   7   6      244.22      248.02     13.89 o 
   1   7   6      526.26      544.28     18.82 o 
   3   7   6     1018.44      958.87     39.02 o 
   5   7   6     1098.49     1038.68     28.80 o 
   7   7   6       79.33      106.40     16.63 o 
   9   7   6       24.55       15.98     13.71 o 
  11   7   6       46.55       46.06     16.38 o 
  13   7   6       59.59       44.80     18.07 o 
  15   7   6       47.05       49.70     19.82 o 
  17   7   6       94.21       76.55     22.34 o 
  19   7   6       17.78       19.92     22.03 o 
 -20   8   6       18.79        4.68     20.85 o 
 -18   8   6        5.48       14.77     20.38 o 
 -16   8   6      335.22      371.74     31.06 o 
 -14   8   6       10.43       14.51     16.19 o 
 -12   8   6       13.18       -3.54     15.02 o 
 -10   8   6      643.20      621.88     41.53 o 
  -8   8   6      370.97      419.94     26.12 o 
  -6   8   6        5.58        4.37     10.55 o 
  -4   8   6     1969.94     1877.87     44.02 o 
  -2   8   6      236.24      247.17     22.32 o 
   0   8   6     1011.20      981.80     28.63 o 
   2   8   6      891.24      941.22     31.85 o 
   4   8   6       62.90       38.83     13.61 o 
   6   8   6      397.20      366.50     30.25 o 
   8   8   6       41.92       46.08     15.94 o 
  10   8   6      537.08      561.84     31.96 o 
  12   8   6     1712.83     1902.30     55.68 o 
  14   8   6       58.03       90.16     22.04 o 
  16   8   6      267.08      257.35     29.40 o 
  18   8   6       32.21       -1.73     20.77 o 
 -17   9   6       36.75       37.79     21.44 o 
 -15   9   6      119.49       98.70     22.27 o 
 -13   9   6      139.91      119.65     22.82 o 
 -11   9   6      295.20      311.55     36.98 o 
  -9   9   6       15.04        6.40     17.26 o 
  -7   9   6      124.97       99.88     18.50 o 
  -5   9   6      626.64      590.91     36.53 o 
  -3   9   6      454.54      454.02     22.79 o 
  -1   9   6        0.38       -4.75     12.44 o 
   1   9   6      192.72      195.20     32.21 o 
   3   9   6       17.95        9.42     14.46 o 
   5   9   6      157.06      174.22     26.16 o 
   7   9   6      112.22      122.04     19.97 o 
   9   9   6      154.90      142.72     23.94 o 
  11   9   6       58.71       67.28     21.00 o 
  13   9   6        0.96       -7.26     17.47 o 
  15   9   6       44.16       34.48     21.35 o 
 -16  10   6        8.83       -6.49     19.66 o 
 -14  10   6        1.52      -25.83     17.22 o 
 -12  10   6        1.84      -13.08     16.82 o 
 -10  10   6        6.77        6.91     17.25 o 
  -8  10   6        0.94        9.52     16.27 o 
  -6  10   6      301.71      305.71     38.59 o 
  -4  10   6      138.41      114.29     22.36 o 
  -2  10   6       21.76       13.68     14.38 o 
   0  10   6      742.39      778.10     34.64 o 
   2  10   6      340.44      347.60     33.23 o 
   4  10   6       13.98       14.24     19.14 o 
   6  10   6       47.18       25.42     17.65 o 
   8  10   6       58.93       45.52     18.98 o 
  10  10   6       66.19       73.85     20.94 o 
  12  10   6      427.14      398.29     35.81 o 
  14  10   6       45.64       37.64     23.69 o 
 -13  11   6        4.26       14.81     20.54 o 
 -11  11   6       41.89       41.98     20.72 o 
  -9  11   6       47.68       52.25     19.78 o 
  -7  11   6       63.93       51.80     24.42 o 
  -5  11   6       39.89       11.80     20.77 o 
  -3  11   6      314.33      333.64     41.79 o 
  -1  11   6      141.00      147.40     22.87 o 
   1  11   6        3.59        0.25     17.09 o 
   3  11   6        0.00       32.63     21.24 o 
   5  11   6      145.45      133.68     26.80 o 
   7  11   6        7.13       10.79     22.23 o 
   9  11   6       63.57       70.80     23.46 o 
  11  11   6      213.07      233.01     29.84 o 
 -10  12   6       26.91       24.82     24.94 o 
  -8  12   6       92.78       84.24     28.63 o 
  -6  12   6        1.19      -12.47     21.31 o 
  -4  12   6        6.92      -28.14     19.14 o 
  -2  12   6      112.77       74.21     25.91 o 
   0  12   6      131.31      110.37     28.30 o 
   2  12   6       15.35       24.98     22.04 o 
   4  12   6        0.37      -18.77     22.00 o 
   6  12   6       22.31      -10.58     23.90 o 
   8  12   6        0.62        5.74     24.66 o 
  -1  13   6        0.03      -26.21     29.28 o 
 -25   1   7        0.68       -2.75     24.09 o 
 -23   1   7       34.45       40.17     23.30 o 
 -21   1   7        0.62        9.45     19.73 o 
 -19   1   7      418.12      397.70     26.62 o 
 -17   1   7      136.30      116.62     15.25 o 
 -15   1   7      273.63      327.65     21.22 o 
 -13   1   7       78.20       88.46     10.40 o 
 -11   1   7     2510.53     2775.96     38.86 o 
  -9   1   7     2453.32     2678.15     36.34 o 
  -7   1   7    12437.74    12418.41    111.31 o 
  -5   1   7     8181.62     7799.80     72.99 o 
  -3   1   7      534.71      430.18     15.11 o 
  -1   1   7     3122.48     2877.14     48.18 o 
   1   1   7        2.64        3.55      3.75 o 
   3   1   7      253.20      265.10     12.46 o 
   5   1   7      899.46     1013.22     30.68 o 
   7   1   7       29.74       34.31      7.17 o 
   9   1   7      196.59      212.55     12.01 o 
  11   1   7      360.01      401.87     16.47 o 
  13   1   7      377.52      386.18     28.90 o 
  15   1   7     1270.46     1290.66     37.33 o 
  17   1   7       35.91       25.39     16.71 o 
  19   1   7      260.57      285.32     30.67 o 
  21   1   7        0.01       29.42     24.38 o 
  23   1   7        7.74       53.07     27.92 o 
 -24   2   7        3.96       14.21     22.81 o 
 -22   2   7      174.19      188.67     29.08 o 
 -20   2   7       67.98       37.28     21.83 o 
 -18   2   7     5688.39     6044.00     97.15 o 
 -16   2   7      537.36      574.99     24.10 o 
 -14   2   7     5367.16     5766.56     76.05 o 
 -12   2   7     1129.45     1243.56     25.99 o 
 -10   2   7        0.02       -4.78      7.68 o 
  -8   2   7       84.89       96.12      8.64 o 
  -6   2   7      795.86      863.59     18.12 o 
  -4   2   7      336.87      320.16     11.97 o 
  -2   2   7     2060.36     1953.36     25.52 o 
   0   2   7     6615.23     6369.29     74.15 o 
   2   2   7     1706.72     1625.65     23.66 o 
   4   2   7      907.17      802.41     17.32 o 
   6   2   7      570.23      622.17     16.86 o 
   8   2   7      568.25      568.22     17.02 o 
  10   2   7       20.72       24.28      8.08 o 
  12   2   7     2922.00     3054.91     51.43 o 
  14   2   7       46.29       63.91     14.16 o 
  16   2   7     1896.09     1879.55     44.11 o 
  18   2   7      217.55      207.98     28.96 o 
  20   2   7       53.45       38.65     22.64 o 
  22   2   7        4.77       14.80     23.99 o 
 -25   3   7      147.66      122.61     31.34 o 
 -23   3   7       56.81       81.70     35.74 o 
 -21   3   7      195.57      196.40     30.11 o 
 -19   3   7       37.70       13.68     15.79 o 
 -17   3   7       82.59       73.04     18.45 o 
 -15   3   7       65.17       58.22     16.11 o 
 -13   3   7     6475.45     6844.12     85.04 o 
 -11   3   7     4837.75     4906.12     57.60 o 
  -9   3   7     1345.85     1478.61     26.45 o 
  -7   3   7    26137.23    27847.96    232.79 o 
  -5   3   7        0.99        1.91      5.40 o 
  -3   3   7      213.90      227.19      9.86 o 
  -1   3   7    11108.82    10646.27     96.71 o 
   1   3   7     1774.40     1801.30     26.33 o 
   3   3   7     8955.38     9000.79     85.22 o 
   5   3   7     3788.61     4066.87     47.48 o 
   7   3   7      496.71      497.31     16.02 o 
   9   3   7      418.62      443.33     17.36 o 
  11   3   7       54.27       61.94     15.56 o 
  13   3   7     3064.45     3161.30     54.55 o 
  15   3   7     2597.56     2601.92     59.49 o 
  17   3   7       57.28       29.65     16.50 o 
  19   3   7      115.94       77.64     24.18 o 
  21   3   7       16.48       33.20     25.13 o 
 -24   4   7        4.60      -34.43     23.53 o 
 -22   4   7       52.17       82.39     27.00 o 
 -20   4   7      357.99      384.13     30.09 o 
 -18   4   7       50.39       46.61     20.30 o 
 -16   4   7      156.19      155.92     20.27 o 
 -14   4   7       94.08       70.29     16.10 o 
 -12   4   7       67.89       91.15     15.39 o 
 -10   4   7        2.23        3.11      6.80 o 
  -8   4   7      429.22      454.55     15.36 o 
  -6   4   7     7139.19     7409.55     74.77 o 
  -4   4   7       29.28       45.11      7.29 o 
  -2   4   7    20082.79    20555.69    175.81 o 
   0   4   7      686.77      640.78     19.95 o 
   2   4   7     7870.65     7959.69     78.74 o 
   4   4   7      129.36      120.59     12.79 o 
   6   4   7     2500.49     2430.49     35.44 o 
   8   4   7       67.25       51.47      8.81 o 
  10   4   7      213.79      251.86     16.84 o 
  12   4   7     3143.85     3337.60     65.64 o 
  14   4   7        2.60       12.83     15.33 o 
  16   4   7      448.46      444.52     41.23 o 
  18   4   7        0.02       18.88     16.77 o 
  20   4   7      112.10      108.15     62.13 o 
  22   4   7       13.15        5.83     28.04 o 
 -23   5   7       73.41       39.96     27.13 o 
 -21   5   7      138.74      152.97     24.74 o 
 -19   5   7      128.22      135.83     22.71 o 
 -17   5   7        4.67       31.96     16.33 o 
 -15   5   7      284.65      229.46     22.30 o 
 -13   5   7      578.23      551.77     28.46 o 
 -11   5   7        9.84        3.55     11.90 o 
  -9   5   7        6.90        4.57      8.18 o 
  -7   5   7     1788.22     1903.72     31.04 o 
  -5   5   7     6660.64     7421.30     76.51 o 
  -3   5   7      725.91      663.52     18.15 o 
  -1   5   7     4592.39     4904.46     58.85 o 
   1   5   7     1337.55     1260.80     24.60 o 
   3   5   7      847.43      944.50     21.49 o 
   5   5   7     1416.96     1535.12     28.01 o 
   7   5   7     1229.00     1253.20     25.97 o 
   9   5   7     1111.25     1147.33     36.38 o 
  11   5   7      255.03      298.44     26.07 o 
  13   5   7       10.20       13.80     14.30 o 
  15   5   7     1021.08     1081.80     45.50 o 
  17   5   7      113.60      123.24     22.45 o 
  19   5   7       11.72       -5.37     18.11 o 
  21   5   7        2.31       -3.53     25.60 o 
 -22   6   7        2.01       16.78     19.42 o 
 -20   6   7        8.42       11.48     18.14 o 
 -18   6   7       56.55       47.27     18.02 o 
 -16   6   7        0.84      -10.78     14.09 o 
 -14   6   7       31.03       15.39     15.47 o 
 -12   6   7      306.80      366.53     25.19 o 
 -10   6   7      411.41      424.38     24.73 o 
  -8   6   7     1254.12     1176.43     29.81 o 
  -6   6   7       63.33       68.94      9.87 o 
  -4   6   7     1333.68     1367.04     26.89 o 
  -2   6   7      752.91      761.91     21.52 o 
   0   6   7       71.18       51.64      9.02 o 
   2   6   7       85.89       82.65     10.08 o 
   4   6   7      115.23       87.70     10.28 o 
   6   6   7      239.64      281.12     16.73 o 
   8   6   7       25.22        2.70     12.21 o 
  10   6   7        3.35       -0.48     17.61 o 
  12   6   7       44.49       60.60     16.79 o 
  14   6   7      322.97      330.32     27.24 o 
  16   6   7       56.37      113.61     22.76 o 
  18   6   7        0.51        3.88     18.48 o 
  20   6   7       89.09      128.40     30.37 o 
 -21   7   7      114.57       81.28     23.79 o 
 -19   7   7        1.57       -1.76     18.00 o 
 -17   7   7       48.41       38.69     18.62 o 
 -15   7   7       38.54       -5.45     14.85 o 
 -13   7   7       59.16       59.16     16.86 o 
 -11   7   7        0.59        9.47     14.01 o 
  -9   7   7       41.33       46.22     15.19 o 
  -7   7   7      551.64      584.12     35.45 o 
  -5   7   7      134.63      116.04     13.53 o 
  -3   7   7        1.87       -2.73      7.49 o 
  -1   7   7      149.76      151.42     12.37 o 
   1   7   7      143.32      122.04     11.71 o 
   3   7   7       17.42        3.42      9.69 o 
   5   7   7     1261.70     1246.67     37.18 o 
   7   7   7       45.70       64.86     16.69 o 
   9   7   7       27.05       17.97     14.58 o 
  11   7   7      186.60      188.11     21.97 o 
  13   7   7      310.70      319.20     27.64 o 
  15   7   7      101.66       80.51     22.32 o 
  17   7   7      147.28      142.87     25.33 o 
  19   7   7        4.45      -10.95     20.94 o 
 -20   8   7       35.90       -5.19     20.66 o 
 -18   8   7        0.01        2.99     18.40 o 
 -16   8   7      124.52      147.76     28.26 o 
 -14   8   7       46.24       20.20     16.15 o 
 -12   8   7      334.20      295.71     26.58 o 
 -10   8   7       28.67       31.97     15.82 o 
  -8   8   7      243.73      232.35     21.96 o 
  -6   8   7      725.30      691.10     34.80 o 
  -4   8   7      913.96      848.14     35.84 o 
  -2   8   7        0.08       -3.83     10.08 o 
   0   8   7      134.64      144.56     15.07 o 
   2   8   7       12.14      -10.73      9.98 o 
   4   8   7       20.15        8.02     12.82 o 
   6   8   7        3.90       -0.34     12.94 o 
   8   8   7      214.63      245.40     23.69 o 
  10   8   7       66.74       50.99     17.48 o 
  12   8   7       25.98       41.64     20.35 o 
  14   8   7      115.23       96.18     23.04 o 
  16   8   7       13.82       17.58     20.14 o 
 -17   9   7      126.28      144.03     26.05 o 
 -15   9   7        1.49       20.67     18.99 o 
 -13   9   7       80.68       63.93     20.70 o 
 -11   9   7       41.29       31.09     19.20 o 
  -9   9   7      385.43      376.13     27.62 o 
  -7   9   7        0.17       -3.00     13.39 o 
  -5   9   7      301.23      264.42     19.96 o 
  -3   9   7       96.08       97.37     15.31 o 
  -1   9   7      397.23      400.25     29.10 o 
   1   9   7      444.42      470.77     27.12 o 
   3   9   7      415.42      333.19     24.71 o 
   5   9   7      510.78      570.15     30.92 o 
   7   9   7      650.47      681.32     41.84 o 
   9   9   7     1513.85     1697.45     52.93 o 
  11   9   7       21.25      -16.19     17.67 o 
  13   9   7       60.76       49.55     21.33 o 
  15   9   7       14.07       10.43     21.12 o 
 -16  10   7      287.01      229.62     35.97 o 
 -14  10   7       16.27       15.66     20.07 o 
 -12  10   7       45.39       59.49     21.39 o 
 -10  10   7       53.23       57.16     19.27 o 
  -8  10   7       40.23       17.06     15.27 o 
  -6  10   7      445.66      397.55     28.33 o 
  -4  10   7       17.44        2.72     17.71 o 
  -2  10   7      685.81      698.70     34.18 o 
   0  10   7       74.37       91.17     22.14 o 
   2  10   7      747.00      754.22     42.49 o 
   4  10   7        2.02       -6.92     18.01 o 
   6  10   7      876.09      873.03     46.99 o 
   8  10   7        5.03       -6.85     17.06 o 
  10  10   7      890.14     1017.04     45.59 o 
  12  10   7        0.12      -27.41     18.27 o 
  14  10   7      107.10       72.09     25.34 o 
 -13  11   7       75.81       53.88     23.60 o 
 -11  11   7       16.88        3.80     19.11 o 
  -9  11   7       49.62        7.20     21.63 o 
  -7  11   7      162.07      119.82     28.08 o 
  -5  11   7      968.92      953.86     50.77 o 
  -3  11   7      513.16      492.81     37.99 o 
  -1  11   7       16.20       24.90     17.15 o 
   1  11   7      331.17      298.29     32.83 o 
   3  11   7       70.06       29.77     23.06 o 
   5  11   7        4.13       14.22     21.45 o 
   7  11   7       16.46       15.91     29.16 o 
   9  11   7        3.38       21.77     20.97 o 
  11  11   7      359.88      334.33     33.59 o 
 -10  12   7       78.50       71.78     44.23 o 
  -8  12   7       50.30       60.42     27.44 o 
  -6  12   7        0.61       16.26     22.81 o 
  -4  12   7       27.73       17.07     22.93 o 
  -2  12   7        0.00       29.75     30.79 o 
   0  12   7       86.27      149.51     30.17 o 
   2  12   7        0.85       26.84     23.28 o 
   4  12   7        4.55       26.61     24.75 o 
   6  12   7        1.94      -14.11     23.36 o 
 -24   0   8       25.83      -20.07     38.68 o 
 -22   0   8      124.68      184.74     35.70 o 
 -20   0   8     1059.76     1153.16     59.89 o 
 -18   0   8     9269.39    10229.53    194.79 o 
 -16   0   8        1.01       10.04     13.90 o 
 -14   0   8      830.40      891.92     63.71 o 
 -12   0   8      597.10      619.38     27.24 o 
 -10   0   8     1152.41     1073.76     50.95 o 
  -8   0   8    49593.60    51983.15    592.12 o 
  -6   0   8        0.01        6.90     13.67 o 
  -4   0   8     6423.55     6381.46    108.13 o 
  -2   0   8      219.34      254.37     17.85 o 
   0   0   8     4859.12     4306.57    115.39 o 
   2   0   8     2722.92     2321.40     40.29 o 
   4   0   8     3262.69     3259.98     62.00 o 
   6   0   8      104.23      104.57     18.85 o 
   8   0   8      771.51      745.10     35.40 o 
  10   0   8     4917.34     4766.25     82.02 o 
  12   0   8      191.56      180.06     19.61 o 
  14   0   8     1309.45     1302.41     44.38 o 
  16   0   8      403.22      495.67     41.01 o 
  18   0   8      577.09      542.25     45.11 o 
  20   0   8       17.32        2.25     25.50 o 
  22   0   8        5.46       45.32     46.61 o 
 -25   1   8       30.34       52.40     27.10 o 
 -23   1   8       13.57       -2.37     21.87 o 
 -21   1   8        9.03       44.54     22.04 o 
 -19   1   8      951.08     1044.71     39.12 o 
 -17   1   8       17.00        9.39     12.30 o 
 -15   1   8       21.21        5.25     13.67 o 
 -13   1   8     1545.30     1617.36     42.62 o 
 -11   1   8        0.11       -2.89      7.61 o 
  -9   1   8      202.46      215.56     11.57 o 
  -7   1   8     2170.65     2038.38     32.04 o 
  -5   1   8     8116.52     7831.59     79.47 o 
  -3   1   8     4679.28     4385.38     51.66 o 
  -1   1   8     5641.50     5658.97     70.70 o 
   1   1   8     5096.54     4960.51     54.01 o 
   3   1   8    12421.22    11988.58    121.28 o 
   5   1   8     3151.59     3193.19     39.61 o 
   7   1   8      173.31      126.45      9.99 o 
   9   1   8      583.41      474.59     23.51 o 
  11   1   8      237.04      165.44     16.44 o 
  13   1   8        0.93       -3.58     10.99 o 
  15   1   8     2156.87     2275.93     48.23 o 
  17   1   8      456.16      369.89     27.23 o 
  19   1   8        3.70      -10.61     16.49 o 
  21   1   8       28.59       52.32     30.16 o 
 -24   2   8       67.58       58.68     25.01 o 
 -22   2   8      106.91       92.44     33.87 o 
 -20   2   8       56.59       75.21     22.86 o 
 -18   2   8      500.20      476.58     29.09 o 
 -16   2   8     2301.05     2548.20     48.51 o 
 -14   2   8       39.46       56.22     10.60 o 
 -12   2   8        0.57        4.03      7.50 o 
 -10   2   8       65.11       68.82     14.98 o 
  -8   2   8     1473.44     1420.14     29.28 o 
  -6   2   8       16.36       36.86      6.73 o 
  -4   2   8     2965.85     3074.93     36.43 o 
  -2   2   8      713.15      681.26     16.04 o 
   0   2   8      462.27      423.68     12.61 o 
   2   2   8     6093.30     5912.23     96.38 o 
   4   2   8     1888.28     1949.23     28.87 o 
   6   2   8     1050.99     1107.53     26.50 o 
   8   2   8        2.31        1.51      9.81 o 
  10   2   8      503.28      518.08     18.14 o 
  12   2   8      814.15      791.76     26.85 o 
  14   2   8     2114.22     2098.78     68.82 o 
  16   2   8        2.34        8.37     13.52 o 
  18   2   8        0.55      -18.37     19.50 o 
  20   2   8       76.50       87.34     26.85 o 
  22   2   8       18.73       53.27     27.36 o 
 -23   3   8        3.95      -18.11     23.61 o 
 -21   3   8       30.65       26.72     26.01 o 
 -19   3   8       59.27       38.28     21.93 o 
 -17   3   8       77.01       69.12     16.52 o 
 -15   3   8      150.52      157.56     15.93 o 
 -13   3   8        3.83        0.76     12.63 o 
 -11   3   8       39.54       20.46      8.33 o 
  -9   3   8       10.14        6.91      6.80 o 
  -7   3   8        4.38       -8.75      5.83 o 
  -5   3   8      129.79      107.49      8.62 o 
  -3   3   8     4315.57     4768.45     56.01 o 
  -1   3   8      835.12      881.93     20.46 o 
   1   3   8      232.10      245.94     11.00 o 
   3   3   8      392.56      472.10     19.32 o 
   5   3   8       36.42       65.25      8.25 o 
   7   3   8      468.85      529.53     17.09 o 
   9   3   8     2141.61     2056.31     34.27 o 
  11   3   8     1633.06     1630.47     47.35 o 
  13   3   8        8.29       17.64     12.84 o 
  15   3   8      346.84      284.37     24.15 o 
  17   3   8       12.37       -4.16     15.27 o 
  19   3   8       42.55       59.33     24.39 o 
  21   3   8      277.83      286.89     36.34 o 
 -24   4   8       16.94        0.49     25.18 o 
 -22   4   8        4.08      -17.48     22.47 o 
 -20   4   8      251.98      234.68     38.59 o 
 -18   4   8      253.97      275.60     25.47 o 
 -16   4   8      279.54      302.95     47.19 o 
 -14   4   8     2349.72     2507.63     55.82 o 
 -12   4   8     2110.35     2184.31     41.42 o 
 -10   4   8       28.67       47.94      8.72 o 
  -8   4   8     2880.51     3147.95     42.12 o 
  -6   4   8       81.54       97.37     10.40 o 
  -4   4   8     4209.77     4012.25     47.58 o 
  -2   4   8     7690.39     7653.21     76.47 o 
   0   4   8     1897.26     1947.24     29.97 o 
   2   4   8      504.71      534.96     16.18 o 
   4   4   8      398.42      527.98     16.52 o 
   6   4   8        0.10       -9.86      6.57 o 
   8   4   8       21.39       14.22      8.50 o 
  10   4   8      852.50      906.30     27.65 o 
  12   4   8      581.83      583.47     29.45 o 
  14   4   8      478.07      478.49     29.24 o 
  16   4   8        0.00      -15.23     14.63 o 
  18   4   8        8.15        9.37     16.78 o 
  20   4   8       30.25       -7.31     25.64 o 
 -23   5   8        5.34       45.71     26.67 o 
 -21   5   8       37.95       82.82     21.70 o 
 -19   5   8      236.75      260.73     26.35 o 
 -17   5   8       14.99        5.64     15.44 o 
 -15   5   8      441.79      400.10     26.93 o 
 -13   5   8      208.00      228.79     21.32 o 
 -11   5   8     1332.77     1375.46     41.04 o 
  -9   5   8       67.58       65.89      9.69 o 
  -7   5   8      210.18      182.90     11.62 o 
  -5   5   8       96.67       93.97      9.45 o 
  -3   5   8       69.52       89.81      9.48 o 
  -1   5   8     3286.71     3257.08     43.14 o 
   1   5   8     3956.85     3846.54     48.37 o 
   3   5   8     2959.36     2906.50     40.78 o 
   5   5   8      173.66      160.42     11.81 o 
   7   5   8      245.59      242.17     15.41 o 
   9   5   8        4.47       -0.16     15.95 o 
  11   5   8      493.43      533.43     28.69 o 
  13   5   8     2965.68     3074.59     66.40 o 
  15   5   8      188.00      198.95     37.47 o 
  17   5   8       47.57       76.00     20.31 o 
  19   5   8        3.38       14.30     18.53 o 
 -22   6   8       17.15       -4.38     19.44 o 
 -20   6   8        0.03       22.52     18.87 o 
 -18   6   8       67.74       83.08     20.24 o 
 -16   6   8      101.50       95.94     19.69 o 
 -14   6   8      273.14      279.58     26.91 o 
 -12   6   8        0.59      -11.17     12.35 o 
 -10   6   8      650.02      624.35     33.55 o 
  -8   6   8     2186.97     2367.14     56.34 o 
  -6   6   8      697.55      733.62     20.90 o 
  -4   6   8     2281.54     2280.29     53.70 o 
  -2   6   8      404.78      470.07     22.34 o 
   0   6   8     2142.73     2143.57     35.14 o 
   2   6   8       35.10       25.62      8.42 o 
   4   6   8      218.33      276.43     14.59 o 
   6   6   8       45.83       32.90     12.97 o 
   8   6   8        0.81       -7.62     13.62 o 
  10   6   8       37.65       37.80     14.83 o 
  12   6   8      144.23      110.92     27.87 o 
  14   6   8      504.89      522.89     32.65 o 
  16   6   8        1.99        7.51     17.61 o 
  18   6   8        0.82       -8.93     18.97 o 
 -21   7   8        2.51       -4.13     20.79 o 
 -19   7   8       10.40       37.92     19.25 o 
 -17   7   8        2.83       38.75     18.73 o 
 -15   7   8      274.24      237.81     25.42 o 
 -13   7   8      635.06      610.49     35.11 o 
 -11   7   8      571.93      524.98     29.54 o 
  -9   7   8     1219.35     1225.85     42.07 o 
  -7   7   8        2.17      -10.45      9.80 o 
  -5   7   8      632.39      619.45     23.70 o 
  -3   7   8      557.18      510.92     18.93 o 
  -1   7   8      442.01      473.19     18.54 o 
   1   7   8      346.62      370.70     22.85 o 
   3   7   8      165.52      188.00     15.77 o 
   5   7   8       67.97       51.80     17.35 o 
   7   7   8        1.44       11.57     13.47 o 
   9   7   8      116.23       64.45     18.64 o 
  11   7   8        0.15       -9.36     14.14 o 
  13   7   8       89.71       91.98     20.89 o 
  15   7   8      169.92      130.69     23.43 o 
  17   7   8        2.21      -10.54     18.56 o 
 -20   8   8       24.29       28.63     21.17 o 
 -18   8   8       40.61       53.83     20.66 o 
 -16   8   8       53.98       49.22     19.48 o 
 -14   8   8       16.08        2.25     15.85 o 
 -12   8   8       28.14       21.22     15.96 o 
 -10   8   8      117.56       97.92     19.08 o 
  -8   8   8       17.10       -6.75     13.17 o 
  -6   8   8       86.52      109.80     16.79 o 
  -4   8   8      940.35     1015.29     30.80 o 
  -2   8   8       12.41        9.82     11.24 o 
   0   8   8      330.73      288.40     18.82 o 
   2   8   8        9.42        5.15     10.91 o 
   4   8   8      147.26      149.75     19.13 o 
   6   8   8       20.22       21.46     19.08 o 
   8   8   8     1209.79     1249.14     63.51 o 
  10   8   8        5.67      -10.53     15.82 o 
  12   8   8      487.93      496.31     33.46 o 
  14   8   8      171.75      165.36     25.73 o 
  16   8   8      318.40      343.79     33.40 o 
 -17   9   8       82.87       92.19     23.61 o 
 -15   9   8        6.21      -12.08     16.83 o 
 -13   9   8        1.22       16.97     23.20 o 
 -11   9   8      171.62      140.10     22.13 o 
  -9   9   8        1.45        6.43     14.35 o 
  -7   9   8      232.00      252.49     23.84 o 
  -5   9   8      115.01      131.66     21.40 o 
  -3   9   8      116.79      116.00     16.30 o 
  -1   9   8     1141.05     1281.89     54.39 o 
   1   9   8      385.75      399.00     26.06 o 
   3   9   8       15.07       22.13     15.10 o 
   5   9   8      391.54      310.80     25.48 o 
   7   9   8     1102.55     1135.00     43.16 o 
   9   9   8       40.61       30.47     17.95 o 
  11   9   8      244.18      216.44     26.82 o 
  13   9   8        0.53       23.62     20.48 o 
  15   9   8      117.70      107.61     26.37 o 
 -16  10   8      102.81       32.55     24.20 o 
 -14  10   8       49.81       70.77     22.99 o 
 -12  10   8        1.11       -5.52     16.87 o 
 -10  10   8       86.19       67.15     19.79 o 
  -8  10   8        1.23       15.80     16.13 o 
  -6  10   8      110.71       93.69     19.85 o 
  -4  10   8       22.18        4.71     17.29 o 
  -2  10   8        1.25        4.03     14.40 o 
   0  10   8        6.58       28.30     15.83 o 
   2  10   8       35.33       12.99     20.15 o 
   4  10   8       23.73       12.65     24.79 o 
   6  10   8       54.76       27.21     18.19 o 
   8  10   8       23.55       13.87     19.65 o 
  10  10   8        0.54       -0.71     18.50 o 
  12  10   8        2.42       -2.98     19.75 o 
 -13  11   8        8.84       23.00     21.65 o 
 -11  11   8       42.77        3.21     19.18 o 
  -9  11   8        9.02        6.04     22.51 o 
  -7  11   8        1.37       25.83     22.45 o 
  -5  11   8      135.26      100.05     29.95 o 
  -3  11   8       14.54      -19.77     21.83 o 
  -1  11   8      292.37      345.89     35.04 o 
   1  11   8      255.72      270.94     42.92 o 
   3  11   8      172.32      236.39     32.94 o 
   5  11   8       44.10       15.32     22.46 o 
   7  11   8       85.50       33.41     24.01 o 
   9  11   8       49.39       53.00     22.44 o 
  -8  12   8        6.91      -39.10     31.00 o 
  -6  12   8      164.67      194.91     41.63 o 
  -4  12   8        1.13       11.56     23.83 o 
  -2  12   8      124.54       93.94     36.41 o 
   0  12   8       48.73       67.07     25.44 o 
   2  12   8      101.45      123.41     28.85 o 
   4  12   8       21.35       29.94     25.59 o 
   6  12   8       12.47      -10.72     23.08 o 
 -25   1   9      112.46      100.71     35.35 o 
 -23   1   9        0.07        4.73     22.21 o 
 -21   1   9      420.63      521.81     43.46 o 
 -19   1   9      421.73      411.96     26.82 o 
 -17   1   9      610.73      653.12     26.77 o 
 -15   1   9      202.49      235.58     15.30 o 
 -13   1   9       19.85       16.55      8.81 o 
 -11   1   9     1244.91     1338.88     29.76 o 
  -9   1   9      171.65      157.42     11.61 o 
  -7   1   9     2581.29     2754.95     36.16 o 
  -5   1   9     2742.50     2699.75     37.24 o 
  -3   1   9     3971.68     3744.59     45.83 o 
  -1   1   9     4275.68     4286.06     68.49 o 
   1   1   9     2440.18     2248.64     36.17 o 
   3   1   9    11150.06    11058.09    101.00 o 
   5   1   9       83.10       91.42      8.49 o 
   7   1   9      263.72      276.19     13.21 o 
   9   1   9      675.75      633.45     19.64 o 
  11   1   9     1258.29     1247.72     34.87 o 
  13   1   9       42.30       68.72     18.97 o 
  15   1   9      137.60      129.81     22.66 o 
  17   1   9       57.16       32.19     17.59 o 
  19   1   9       14.20       16.84     21.81 o 
  21   1   9        3.31        1.25     23.43 o 
 -24   2   9       43.58       48.55     25.85 o 
 -22   2   9        8.64       31.45     26.04 o 
 -20   2   9      860.95      743.91     58.84 o 
 -18   2   9     1691.78     1791.19     49.34 o 
 -16   2   9      342.99      376.22     21.41 o 
 -14   2   9        8.95       -3.61      8.63 o 
 -12   2   9      853.25      786.89     21.99 o 
 -10   2   9     5015.60     5598.26     63.41 o 
  -8   2   9     5013.65     5651.35     61.55 o 
  -6   2   9      758.72      754.31     17.82 o 
  -4   2   9     2584.76     2636.51     33.41 o 
  -2   2   9      192.65      232.99     10.65 o 
   0   2   9      882.10     1005.70     18.37 o 
   2   2   9     3417.86     3706.38     42.94 o 
   4   2   9     5091.37     5266.39     57.46 o 
   6   2   9      551.07      549.95     18.12 o 
   8   2   9     1294.97     1278.74     26.43 o 
  10   2   9      218.13      254.90     14.71 o 
  12   2   9      425.51      489.47     25.09 o 
  14   2   9     1181.02     1234.55     37.24 o 
  16   2   9      312.41      289.65     21.73 o 
  18   2   9        8.60       -9.22     34.26 o 
  20   2   9      150.74      114.22     28.36 o 
 -23   3   9       55.37       78.50     33.27 o 
 -21   3   9       10.59       -0.01     20.57 o 
 -19   3   9      187.33      205.07     45.29 o 
 -17   3   9      264.16      280.39     36.84 o 
 -15   3   9      287.31      330.16     21.97 o 
 -13   3   9      490.04      584.27     20.32 o 
 -11   3   9     1392.35     1445.45     28.68 o 
  -9   3   9      436.26      447.54     23.26 o 
  -7   3   9      286.81      289.59     16.11 o 
  -5   3   9     5955.67     5940.61     81.09 o 
  -3   3   9     2214.91     2383.71     32.68 o 
  -1   3   9     2751.56     2809.60     36.09 o 
   1   3   9      164.52      160.37     12.94 o 
   3   3   9     1770.39     1925.15     29.84 o 
   5   3   9     1855.09     1719.28     29.00 o 
   7   3   9       33.06       36.65      8.63 o 
   9   3   9      117.79      125.71     12.27 o 
  11   3   9      351.83      319.04     19.44 o 
  13   3   9     7463.97     7744.22     99.70 o 
  15   3   9      644.12      611.39     31.70 o 
  17   3   9        8.90       14.57     16.10 o 
  19   3   9       20.04        6.82     25.36 o 
  21   3   9        0.25       13.63     25.14 o 
 -24   4   9       17.65       10.92     25.03 o 
 -22   4   9        0.54       18.60     24.29 o 
 -20   4   9        0.15       17.94     18.02 o 
 -18   4   9       31.11       40.63     17.43 o 
 -16   4   9     1476.52     1563.92     46.35 o 
 -14   4   9      178.79      218.47     24.34 o 
 -12   4   9       48.94       51.96     11.42 o 
 -10   4   9      268.39      222.24     13.25 o 
  -8   4   9      586.19      553.69     17.61 o 
  -6   4   9     4026.66     3859.98     47.92 o 
  -4   4   9      604.83      581.25     28.55 o 
  -2   4   9      651.20      656.55     17.83 o 
   0   4   9    13727.91    13458.58    123.19 o 
   2   4   9     6421.72     7061.58     73.62 o 
   4   4   9      946.33     1002.08     22.84 o 
   6   4   9      405.07      511.18     17.55 o 
   8   4   9      250.45      207.03     13.78 o 
  10   4   9        0.00      -13.23     10.07 o 
  12   4   9     2175.19     2171.62     53.46 o 
  14   4   9      420.51      500.21     30.05 o 
  16   4   9      564.72      580.92     44.48 o 
  18   4   9      200.63      200.80     25.85 o 
  20   4   9       72.80       72.64     28.85 o 
 -23   5   9      114.32      148.47     32.21 o 
 -21   5   9      265.94      257.33     38.57 o 
 -19   5   9       78.23       63.12     19.18 o 
 -17   5   9      549.13      464.09     29.96 o 
 -15   5   9      378.09      374.00     34.36 o 
 -13   5   9      533.57      523.16     38.82 o 
 -11   5   9        8.67       24.48     12.89 o 
  -9   5   9      244.71      245.21     13.83 o 
  -7   5   9       66.19       55.18      9.29 o 
  -5   5   9        2.88        6.93      8.10 o 
  -3   5   9      393.29      451.65     16.21 o 
  -1   5   9     1697.34     1654.89     33.52 o 
   1   5   9      106.45       98.45     14.78 o 
   3   5   9      375.46      362.14     15.27 o 
   5   5   9      292.15      319.79     15.25 o 
   7   5   9      441.91      418.92     17.71 o 
   9   5   9      154.17      149.56     18.63 o 
  11   5   9      442.96      450.19     27.27 o 
  13   5   9        4.54       11.18     15.91 o 
  15   5   9       93.30      109.99     21.19 o 
  17   5   9      139.11      190.93     25.28 o 
  19   5   9       42.95       49.81     22.32 o 
 -22   6   9        5.12       -9.98     20.22 o 
 -20   6   9       24.34       25.52     18.26 o 
 -18   6   9        0.98       -0.89     15.59 o 
 -16   6   9       68.39       45.57     17.70 o 
 -14   6   9      320.88      328.60     27.21 o 
 -12   6   9      619.73      632.68     32.73 o 
 -10   6   9     1061.48     1234.94     48.77 o 
  -8   6   9       52.46       45.23     11.79 o 
  -6   6   9      242.51      212.48     13.82 o 
  -4   6   9      937.70      959.35     33.96 o 
  -2   6   9     5004.38     4948.71     60.07 o 
   0   6   9     1236.75     1359.80     44.62 o 
   2   6   9      202.41      248.96     15.75 o 
   4   6   9       45.37       52.60     10.02 o 
   6   6   9     1588.94     1664.15     51.39 o 
   8   6   9      695.04      704.12     31.31 o 
  10   6   9      108.22       95.32     18.25 o 
  12   6   9      247.76      262.32     24.76 o 
  14   6   9        3.93       -5.13     16.58 o 
  16   6   9      100.13       74.52     21.28 o 
  18   6   9       13.48       11.82     21.77 o 
 -21   7   9       58.90       97.96     26.52 o 
 -19   7   9       94.11      100.84     22.26 o 
 -17   7   9       48.74       85.26     21.24 o 
 -15   7   9       94.99       65.80     24.36 o 
 -13   7   9       34.44       26.01     16.11 o 
 -11   7   9      222.21      190.31     21.38 o 
  -9   7   9        0.69       -0.98     13.09 o 
  -7   7   9      628.40      636.63     25.14 o 
  -5   7   9      246.92      271.31     21.06 o 
  -3   7   9        8.17        5.94      8.57 o 
  -1   7   9       81.76       82.94     11.62 o 
   1   7   9      393.82      463.63     19.05 o 
   3   7   9      314.64      324.89     28.19 o 
   5   7   9       76.69       75.02     15.77 o 
   7   7   9        7.84        6.70     15.39 o 
   9   7   9       37.38       21.78     15.56 o 
  11   7   9        4.56       14.54     16.37 o 
  13   7   9        0.27       -3.11     24.43 o 
  15   7   9        1.15       18.47     19.21 o 
  17   7   9      225.40      264.85     30.51 o 
 -18   8   9       93.67       65.16     21.96 o 
 -16   8   9       18.55       23.09     18.86 o 
 -14   8   9        0.39        0.23     15.59 o 
 -12   8   9     1028.67     1050.55     42.20 o 
 -10   8   9       11.43       17.51     15.44 o 
  -8   8   9      472.28      400.11     26.74 o 
  -6   8   9      957.54      969.20     32.58 o 
  -4   8   9      493.80      443.24     36.51 o 
  -2   8   9     1572.23     1642.51     38.32 o 
   0   8   9      532.25      503.54     23.34 o 
   2   8   9      196.80      208.67     17.92 o 
   4   8   9     1152.29     1124.53     53.12 o 
   6   8   9      297.87      241.50     23.37 o 
   8   8   9      172.86      188.81     26.93 o 
  10   8   9        7.15      -18.98     16.02 o 
  12   8   9       25.93       20.83     21.02 o 
  14   8   9       10.87       -1.52     21.58 o 
  16   8   9       26.94       -7.51     19.85 o 
 -17   9   9       33.49      -16.69     19.55 o 
 -15   9   9        7.58       -6.05     18.07 o 
 -13   9   9       73.77       53.44     18.61 o 
 -11   9   9      134.27      121.19     22.29 o 
  -9   9   9       60.78       65.65     18.57 o 
  -7   9   9       42.75       42.76     15.64 o 
  -5   9   9       84.07       40.60     13.74 o 
  -3   9   9      101.19      100.99     18.61 o 
  -1   9   9      347.31      302.24     24.34 o 
   1   9   9        0.47        8.64     14.10 o 
   3   9   9        2.98        8.54     14.28 o 
   5   9   9       52.09       36.85     17.58 o 
   7   9   9        0.11       -2.45     24.57 o 
   9   9   9       34.32       40.83     19.40 o 
  11   9   9       22.83       24.09     19.78 o 
  13   9   9      178.81      176.34     26.34 o 
 -16  10   9        0.14      -30.28     20.19 o 
 -14  10   9        3.37       25.19     24.56 o 
 -12  10   9       58.15       51.73     20.63 o 
 -10  10   9       94.89       89.82     37.94 o 
  -8  10   9       16.55       24.72     16.73 o 
  -6  10   9       35.83       43.31     21.93 o 
  -4  10   9       13.57       20.50     15.93 o 
  -2  10   9      602.56      648.18     42.56 o 
   0  10   9      359.81      389.81     28.02 o 
   2  10   9       18.64       24.76     35.71 o 
   4  10   9       10.27       32.40     21.11 o 
   6  10   9      127.95      174.32     24.46 o 
   8  10   9      145.82      203.87     27.01 o 
  10  10   9       30.30       -1.86     19.09 o 
  12  10   9      182.98      149.89     28.17 o 
 -13  11   9       26.47      -14.50     20.93 o 
 -11  11   9        1.75      -21.67     19.20 o 
  -9  11   9      150.53      195.43     32.12 o 
  -7  11   9       20.44       31.11     22.39 o 
  -5  11   9      394.44      362.66     48.21 o 
  -3  11   9        0.90        6.89     19.73 o 
  -1  11   9      303.68      401.27     30.11 o 
   1  11   9        2.31       36.25     21.87 o 
   3  11   9       45.10       20.84     21.30 o 
   5  11   9        5.49      -14.26     25.56 o 
   7  11   9       11.80       23.76     27.80 o 
   9  11   9        1.98      -16.95     24.71 o 
  -8  12   9       21.54      -14.79     24.44 o 
  -6  12   9       25.41       31.46     25.74 o 
  -4  12   9        9.89       13.70     23.10 o 
  -2  12   9       17.60       35.69     31.58 o 
   0  12   9       12.26       30.29     23.00 o 
   2  12   9      108.74      111.78     28.53 o 
   4  12   9        7.12        4.60     23.19 o 
 -24   0  10      494.59      492.96     72.18 o 
 -22   0  10        2.61        4.58     23.87 o 
 -20   0  10        3.54       46.72     23.94 o 
 -18   0  10        4.67      -15.29     20.82 o 
 -16   0  10     4069.84     4236.81     83.10 o 
 -14   0  10        0.35        3.47     16.49 o 
 -12   0  10     2563.24     2480.77     63.53 o 
 -10   0  10     4586.25     4842.86     81.01 o 
  -8   0  10     3295.07     3717.90     90.16 o 
  -6   0  10      150.46      182.91     13.73 o 
  -4   0  10      589.38      640.52     30.27 o 
  -2   0  10    11080.51    11022.45    178.40 o 
   0   0  10     3438.30     3334.39    102.61 o 
   2   0  10    19374.03    19203.86    231.61 o 
   4   0  10    17874.06    18244.19    270.43 o 
   6   0  10     2844.54     2640.54     62.00 o 
   8   0  10     2004.80     2069.36     48.74 o 
  10   0  10     2170.69     2152.47     52.33 o 
  12   0  10     6057.26     5969.92    102.90 o 
  14   0  10        1.99      -14.18     19.99 o 
  16   0  10      105.54       66.76     32.29 o 
  18   0  10      305.07      332.19     78.33 o 
  20   0  10      238.28      266.44     41.08 o 
 -25   1  10       46.18       67.57     27.03 o 
 -23   1  10        2.45        3.10     22.13 o 
 -21   1  10       78.53       76.40     22.86 o 
 -19   1  10      411.41      405.38     35.65 o 
 -17   1  10      741.44      910.15     31.09 o 
 -15   1  10      128.17      131.39     13.28 o 
 -13   1  10       37.14       65.64     10.97 o 
 -11   1  10      682.01      724.56     21.04 o 
  -9   1  10     1364.32     1520.96     27.68 o 
  -7   1  10     1000.71      887.62     19.81 o 
  -5   1  10     1147.48     1146.84     20.66 o 
  -3   1  10        0.71       -2.43      7.01 o 
  -1   1  10     5291.18     5051.16     71.79 o 
   1   1  10     2141.69     2198.91     32.91 o 
   3   1  10     3558.15     3720.01     43.70 o 
   5   1  10     3076.10     3578.81     44.74 o 
   7   1  10       23.77       21.15      8.19 o 
   9   1  10      423.66      467.61     23.14 o 
  11   1  10      230.07      276.35     16.13 o 
  13   1  10     2101.41     2126.11     45.46 o 
  15   1  10      185.71      159.34     18.29 o 
  17   1  10        7.70       11.36     17.07 o 
  19   1  10       79.42       33.93     30.35 o 
  21   1  10      106.26      141.30     31.92 o 
 -24   2  10       21.21       53.38     26.78 o 
 -22   2  10       55.24       75.61     24.78 o 
 -20   2  10      198.06      165.53     26.53 o 
 -18   2  10      125.99      193.04     42.98 o 
 -16   2  10      761.50      848.97     29.43 o 
 -14   2  10       80.69       90.62     12.08 o 
 -12   2  10       26.55       37.82      9.48 o 
 -10   2  10       19.60        5.56      7.92 o 
  -8   2  10      679.02      769.20     22.79 o 
  -6   2  10     3666.03     4275.48     49.23 o 
  -4   2  10     2099.46     2033.49     34.36 o 
  -2   2  10     3144.21     3203.52     37.68 o 
   0   2  10     2158.06     2060.54     28.37 o 
   2   2  10     5223.52     5696.37     59.96 o 
   4   2  10      496.17      516.11     15.98 o 
   6   2  10      272.57      321.69     17.87 o 
   8   2  10      528.95      507.58     18.29 o 
  10   2  10      202.29      168.52     20.31 o 
  12   2  10     3216.25     3220.26     56.12 o 
  14   2  10     1308.75     1287.01     36.88 o 
  16   2  10       58.63       64.89     16.21 o 
  18   2  10      297.45      314.78     33.75 o 
  20   2  10        0.19       34.78     25.07 o 
 -23   3  10        0.07        5.16     22.74 o 
 -21   3  10        5.17       -4.11     20.34 o 
 -19   3  10      343.90      383.68     32.67 o 
 -17   3  10      129.98      131.21     19.70 o 
 -15   3  10       42.39       17.73     11.71 o 
 -13   3  10     1240.38     1343.01     29.87 o 
 -11   3  10      783.43      840.04     23.12 o 
  -9   3  10      706.57      745.03     29.28 o 
  -7   3  10      253.16      357.48     14.25 o 
  -5   3  10      651.65      715.24     21.41 o 
  -3   3  10      137.81      178.07     10.12 o 
  -1   3  10      926.53     1060.11     21.70 o 
   1   3  10        0.20       -3.70      5.90 o 
   3   3  10      211.89      196.50     11.25 o 
   5   3  10      470.70      478.67     16.55 o 
   7   3  10       45.70       45.87      9.46 o 
   9   3  10       42.05       26.36      9.86 o 
  11   3  10      133.00      116.55     29.91 o 
  13   3  10       29.77       28.96     14.05 o 
  15   3  10        8.47      -19.94     25.21 o 
  17   3  10      205.75      227.80     25.64 o 
  19   3  10       67.85       97.52     37.14 o 
 -22   4  10       16.24       25.30     19.24 o 
 -20   4  10      206.37      241.17     40.00 o 
 -18   4  10       65.07       91.29     19.35 o 
 -16   4  10      195.38      207.57     30.11 o 
 -14   4  10      770.41      719.12     31.97 o 
 -12   4  10      101.72       88.18     11.29 o 
 -10   4  10     1041.82     1123.77     26.19 o 
  -8   4  10       21.28       14.38      8.01 o 
  -6   4  10      302.15      326.14     14.16 o 
  -4   4  10     1159.92     1165.04     23.91 o 
  -2   4  10     5260.04     5313.35     59.53 o 
   0   4  10      130.16      148.48     10.59 o 
   2   4  10       15.02        4.42      7.14 o 
   4   4  10      144.83      202.37     12.54 o 
   6   4  10     1083.44     1151.47     26.01 o 
   8   4  10      150.27      156.37     13.09 o 
  10   4  10      558.10      587.53     24.62 o 
  12   4  10     1754.12     1750.27     48.28 o 
  14   4  10      849.79      772.88     35.71 o 
  16   4  10      275.23      239.10     29.95 o 
  18   4  10      137.52      119.94     23.51 o 
  20   4  10       45.49       65.27     28.70 o 
 -23   5  10        3.87       11.58     21.12 o 
 -21   5  10      162.01      179.70     29.73 o 
 -19   5  10        8.94       49.03     18.80 o 
 -17   5  10      286.14      303.77     26.29 o 
 -15   5  10       91.67      102.45     19.86 o 
 -13   5  10       61.22       69.97     18.19 o 
 -11   5  10     1416.67     1538.38     42.96 o 
  -9   5  10      148.27      128.46     14.03 o 
  -7   5  10       36.33       37.75     16.22 o 
  -5   5  10      260.81      279.36     18.50 o 
  -3   5  10      234.81      272.01     13.86 o 
  -1   5  10       44.34       61.96      9.34 o 
   1   5  10      400.46      410.50     16.37 o 
   3   5  10       14.94        6.33      7.93 o 
   5   5  10      226.16      295.01     18.60 o 
   7   5  10      147.40      157.57     14.86 o 
   9   5  10      207.43      244.10     26.29 o 
  11   5  10      550.49      577.28     30.42 o 
  13   5  10      479.72      425.75     28.96 o 
  15   5  10       45.88       47.30     19.12 o 
  17   5  10       11.57       15.57     22.95 o 
  19   5  10        1.39       -6.06     19.00 o 
 -22   6  10       66.85       28.50     22.35 o 
 -20   6  10      169.36      167.11     26.08 o 
 -18   6  10        1.58       -4.36     16.75 o 
 -16   6  10      244.83      207.91     23.85 o 
 -14   6  10        0.99        6.89     15.18 o 
 -12   6  10     2850.63     2958.70     63.83 o 
 -10   6  10      606.10      720.56     31.53 o 
  -8   6  10     2247.48     2347.97     44.67 o 
  -6   6  10      348.00      340.35     21.46 o 
  -4   6  10      168.42      170.42     13.30 o 
  -2   6  10     5926.46     5615.79     96.78 o 
   0   6  10      779.06      763.51     22.57 o 
   2   6  10      916.67      945.61     26.31 o 
   4   6  10      675.04      677.69     22.02 o 
   6   6  10     2037.27     2199.62     50.92 o 
   8   6  10     1651.95     1716.81     81.76 o 
  10   6  10      157.72      150.90     20.80 o 
  12   6  10      244.84      248.85     25.34 o 
  14   6  10       12.09       16.66     16.76 o 
  16   6  10      170.55      206.02     26.79 o 
  18   6  10       35.04       77.82     24.23 o 
 -21   7  10      327.69      332.32     34.40 o 
 -19   7  10      181.84      168.66     26.73 o 
 -17   7  10      120.50      125.09     24.01 o 
 -15   7  10      228.63      192.11     24.34 o 
 -13   7  10     2152.85     2148.83     57.08 o 
 -11   7  10      551.63      606.88     41.16 o 
  -9   7  10      846.62      814.21     46.74 o 
  -7   7  10      622.24      600.49     25.07 o 
  -5   7  10       27.39       25.27     11.81 o 
  -3   7  10     1848.92     1939.23     36.39 o 
  -1   7  10      840.45      903.08     28.93 o 
   1   7  10      302.28      345.71     19.05 o 
   3   7  10      109.54       73.07     13.36 o 
   5   7  10      370.39      439.64     26.11 o 
   7   7  10      216.53      272.60     23.85 o 
   9   7  10       85.18       94.66     30.18 o 
  11   7  10        0.22        1.11     16.31 o 
  13   7  10       82.04       75.50     21.56 o 
  15   7  10       11.43       19.75     18.93 o 
  17   7  10        1.22       27.19     21.90 o 
 -18   8  10        5.87       17.28     20.31 o 
 -16   8  10        3.55       20.01     18.35 o 
 -14   8  10       39.54       23.59     18.84 o 
 -12   8  10      229.77      185.28     24.26 o 
 -10   8  10       76.08      124.86     20.44 o 
  -8   8  10      158.61      145.20     28.17 o 
  -6   8  10     1111.63     1078.28     47.19 o 
  -4   8  10      500.29      600.66     26.38 o 
  -2   8  10     1357.31     1328.11     37.13 o 
   0   8  10      170.10      142.75     16.01 o 
   2   8  10       62.57       57.82     14.11 o 
   4   8  10       62.87       38.09     15.18 o 
   6   8  10      791.97      820.54     60.62 o 
   8   8  10        0.38       14.64     15.76 o 
  10   8  10      290.44      252.71     26.71 o 
  12   8  10        0.54        8.62     23.45 o 
  14   8  10        6.88      -16.46     19.19 o 
  16   8  10        2.86        0.65     21.23 o 
 -17   9  10       21.66       -3.25     20.84 o 
 -15   9  10      333.14      262.99     29.86 o 
 -13   9  10        0.03       16.10     18.37 o 
 -11   9  10      143.76      149.72     23.66 o 
  -9   9  10      136.57      120.02     21.65 o 
  -7   9  10        0.69       15.90     14.90 o 
  -5   9  10      873.70      884.13     39.02 o 
  -3   9  10      108.09       52.43     22.78 o 
  -1   9  10      125.27      140.02     23.53 o 
   1   9  10      116.68      117.65     19.53 o 
   3   9  10      384.46      443.25     33.36 o 
   5   9  10       39.22       17.08     16.41 o 
   7   9  10      272.13      219.63     25.69 o 
   9   9  10       21.46       47.09     18.85 o 
  11   9  10      109.28       85.13     22.62 o 
  13   9  10        5.05       -8.64     19.57 o 
 -14  10  10       30.14       35.47     31.30 o 
 -12  10  10        0.41       -6.98     18.89 o 
 -10  10  10        8.39       28.35     18.61 o 
  -8  10  10        5.46       -0.58     16.72 o 
  -6  10  10      159.30      168.46     44.02 o 
  -4  10  10      376.63      403.42     28.80 o 
  -2  10  10      406.66      402.37     37.22 o 
   0  10  10      486.35      510.36     39.04 o 
   2  10  10       60.36       62.77     22.53 o 
   4  10  10       16.75       18.14     28.00 o 
   6  10  10        9.27        7.70     17.37 o 
   8  10  10       41.67        5.99     19.46 o 
  10  10  10        8.89       -4.64     20.42 o 
 -11  11  10        1.08       14.17     20.18 o 
  -9  11  10        0.03       -8.07     23.00 o 
  -7  11  10      120.62      120.03     27.39 o 
  -5  11  10       39.16       55.87     22.74 o 
  -3  11  10      138.05      152.31     28.22 o 
  -1  11  10        1.23        8.48     17.48 o 
   1  11  10      293.85      337.01     35.22 o 
   3  11  10       20.85       35.30     31.16 o 
   5  11  10       13.95       12.65     22.93 o 
   7  11  10       12.44        2.07     24.70 o 
  -6  12  10       13.87       57.31     26.70 o 
  -4  12  10        0.01        9.21     23.99 o 
  -2  12  10        0.88      -10.91     29.84 o 
   0  12  10        7.41       25.63     24.75 o 
   2  12  10       13.95      -32.55     21.70 o 
 -23   1  11        2.50        6.21     22.70 o 
 -21   1  11      154.69      188.59     27.49 o 
 -19   1  11      934.95      867.54     38.38 o 
 -17   1  11      761.69      797.98     29.95 o 
 -15   1  11      705.41      762.26     24.51 o 
 -13   1  11      389.86      439.01     18.51 o 
 -11   1  11      737.96      683.51     23.23 o 
  -9   1  11     5377.36     5894.66     65.59 o 
  -7   1  11     1698.41     1722.18     30.60 o 
  -5   1  11      130.53      168.40      8.79 o 
  -3   1  11     1496.73     1646.33     35.04 o 
  -1   1  11     6179.55     6179.53     81.87 o 
   1   1  11     7087.90     7182.94    112.41 o 
   3   1  11     1514.93     1488.96     24.87 o 
   5   1  11     1191.84     1261.34     24.78 o 
   7   1  11      752.81      799.10     21.47 o 
   9   1  11     1430.27     1395.99     32.65 o 
  11   1  11     6489.00     6643.21     78.47 o 
  13   1  11     2701.50     2488.08     50.02 o 
  15   1  11     1075.08     1208.99     42.21 o 
  17   1  11       41.20       20.48     17.43 o 
  19   1  11       45.67       57.16     24.65 o 
 -24   2  11       34.16       62.48     26.45 o 
 -22   2  11        6.83       29.64     23.04 o 
 -20   2  11      128.57       97.79     24.85 o 
 -18   2  11      821.06      930.21     36.13 o 
 -16   2  11      492.79      484.12     23.92 o 
 -14   2  11      178.89      187.24     15.27 o 
 -12   2  11      187.49      193.38     15.14 o 
 -10   2  11      286.86      311.47     18.00 o 
  -8   2  11      242.00      307.24     13.79 o 
  -6   2  11      637.29      696.35     17.84 o 
  -4   2  11      497.11      502.15     14.15 o 
  -2   2  11     3919.59     3904.39     50.50 o 
   0   2  11      686.71      659.70     23.41 o 
   2   2  11      886.50      856.61     19.18 o 
   4   2  11        7.17       -5.24      7.28 o 
   6   2  11       12.66        7.94      7.92 o 
   8   2  11      361.74      322.05     16.10 o 
  10   2  11     1182.68     1234.51     29.76 o 
  12   2  11     1196.03     1242.46     35.90 o 
  14   2  11      627.00      712.15     30.79 o 
  16   2  11       77.32       75.67     16.81 o 
  18   2  11       57.55       18.24     22.72 o 
  20   2  11      492.45      481.58     74.49 o 
 -23   3  11       29.05       73.65     26.79 o 
 -21   3  11       20.77       27.61     18.36 o 
 -19   3  11       52.68       40.48     17.38 o 
 -17   3  11      152.66      123.18     22.78 o 
 -15   3  11      502.58      576.63     25.15 o 
 -13   3  11        1.45       -0.97      9.23 o 
 -11   3  11     1033.25     1100.95     26.40 o 
  -9   3  11       76.40       75.99     10.10 o 
  -7   3  11      361.21      317.19     17.29 o 
  -5   3  11     1115.45      988.79     21.48 o 
  -3   3  11      469.49      445.27     16.45 o 
  -1   3  11      125.84      118.19     10.41 o 
   1   3  11      881.08     1000.74     21.33 o 
   3   3  11     3055.26     3084.16     41.69 o 
   5   3  11     1366.28     1425.68     27.99 o 
   7   3  11     3078.36     3286.14     63.58 o 
   9   3  11      292.62      281.68     16.06 o 
  11   3  11        6.65       11.50     12.91 o 
  13   3  11       20.53       22.11     13.90 o 
  15   3  11       35.04        9.84     16.23 o 
  17   3  11        6.52        7.04     17.59 o 
  19   3  11       13.48       -7.87     23.68 o 
 -22   4  11      262.32      282.42     28.83 o 
 -20   4  11      509.03      441.69     33.57 o 
 -18   4  11       54.77       69.87     18.57 o 
 -16   4  11      264.86      251.30     23.98 o 
 -14   4  11       10.48       -3.81     13.55 o 
 -12   4  11       62.62       47.81     10.63 o 
 -10   4  11        0.21      -10.72      8.03 o 
  -8   4  11       54.35       50.46      9.70 o 
  -6   4  11      212.28      252.75     13.37 o 
  -4   4  11      237.22      232.15     12.62 o 
  -2   4  11     1876.46     1754.44     29.87 o 
   0   4  11      253.98      239.89     19.54 o 
   2   4  11     1738.40     1688.01     36.54 o 
   4   4  11       98.09      140.17     11.86 o 
   6   4  11      494.08      526.98     19.46 o 
   8   4  11      509.74      469.97     19.37 o 
  10   4  11      313.98      283.60     20.15 o 
  12   4  11      462.57      504.80     30.11 o 
  14   4  11      510.41      510.27     31.07 o 
  16   4  11       73.34       95.86     21.27 o 
  18   4  11      269.75      294.56     36.70 o 
 -21   5  11        4.08       -3.76     18.04 o 
 -19   5  11        9.48        6.21     16.16 o 
 -17   5  11      216.92      198.00     23.93 o 
 -15   5  11      818.30      783.39     35.49 o 
 -13   5  11        9.84        6.83     14.49 o 
 -11   5  11      192.39      239.77     18.14 o 
  -9   5  11     1122.06     1113.12     26.64 o 
  -7   5  11      110.92      110.76     11.55 o 
  -5   5  11       50.10       42.61      9.37 o 
  -3   5  11     2148.48     2153.00     42.43 o 
  -1   5  11       25.44       26.90      8.60 o 
   1   5  11      401.01      406.53     16.56 o 
   3   5  11      552.57      557.37     26.62 o 
   5   5  11        3.38        3.45     12.40 o 
   7   5  11        0.07        1.69     10.82 o 
   9   5  11      158.80      148.81     18.73 o 
  11   5  11      190.12      199.16     22.42 o 
  13   5  11      168.38      158.46     23.22 o 
  15   5  11       18.58       31.83     18.46 o 
  17   5  11       43.56       29.21     26.93 o 
 -20   6  11       17.42       45.68     20.73 o 
 -18   6  11       17.60       -8.63     17.19 o 
 -16   6  11        5.25        1.82     16.09 o 
 -14   6  11      120.32       96.36     22.62 o 
 -12   6  11       18.08       18.35     15.59 o 
 -10   6  11        5.81        8.39     13.77 o 
  -8   6  11     1723.10     1647.10     62.77 o 
  -6   6  11        2.45        6.05      9.05 o 
  -4   6  11       34.61       35.14     11.72 o 
  -2   6  11      452.41      501.64     19.38 o 
   0   6  11     1307.76     1337.05     29.57 o 
   2   6  11        0.99       -3.25      8.84 o 
   4   6  11     2002.96     2032.03     44.36 o 
   6   6  11      999.84      999.69     43.71 o 
   8   6  11      262.25      245.40     22.35 o 
  10   6  11      108.35       94.54     18.64 o 
  12   6  11      123.67      112.94     20.65 o 
  14   6  11        8.06        8.97     17.49 o 
  16   6  11       36.24       46.17     25.44 o 
 -19   7  11        0.27      -26.53     17.68 o 
 -17   7  11      231.72      264.62     27.94 o 
 -15   7  11       31.05       14.12     17.43 o 
 -13   7  11        1.73      -10.01     15.16 o 
 -11   7  11      559.86      650.46     33.35 o 
  -9   7  11      840.17      963.99     49.54 o 
  -7   7  11      387.38      342.51     21.31 o 
  -5   7  11     2288.49     2319.33     46.65 o 
  -3   7  11      923.20     1043.33     27.90 o 
  -1   7  11       38.51       24.31     12.89 o 
   1   7  11       69.53       74.02     12.35 o 
   3   7  11      659.67      618.56     25.34 o 
   5   7  11      244.58      223.68     32.45 o 
   7   7  11      540.20      591.15     33.19 o 
   9   7  11       13.28       24.24     15.48 o 
  11   7  11        2.70      -10.64     16.00 o 
  13   7  11       44.83       87.52     21.49 o 
  15   7  11       73.04       67.37     22.24 o 
 -18   8  11       14.80      -18.00     19.05 o 
 -16   8  11       10.49       25.73     19.53 o 
 -14   8  11      454.48      510.50     41.44 o 
 -12   8  11       97.47      121.62     32.49 o 
 -10   8  11     1333.13     1171.26     43.37 o 
  -8   8  11       44.72       41.35     17.24 o 
  -6   8  11      859.33      880.13     40.34 o 
  -4   8  11       49.26       27.59     15.14 o 
  -2   8  11     2532.57     2681.78     56.20 o 
   0   8  11       57.48       70.96     18.52 o 
   2   8  11      225.75      227.76     20.55 o 
   4   8  11       33.04       51.27     16.22 o 
   6   8  11       39.40       30.57     16.52 o 
   8   8  11     1211.24     1228.77     44.73 o 
  10   8  11       97.38      167.09     24.00 o 
  12   8  11      105.06      114.24     23.50 o 
  14   8  11        0.38       13.13     20.19 o 
 -17   9  11      117.68      111.18     26.06 o 
 -15   9  11      565.04      526.27     73.70 o 
 -13   9  11       34.52       31.91     25.35 o 
 -11   9  11      326.31      255.78     26.94 o 
  -9   9  11        1.75       -4.15     16.04 o 
  -7   9  11       38.23       49.61     19.25 o 
  -5   9  11      267.54      237.85     21.40 o 
  -3   9  11      255.97      213.63     22.84 o 
  -1   9  11       46.27       40.80     16.47 o 
   1   9  11      187.70      203.10     22.29 o 
   3   9  11       47.49       16.82     15.86 o 
   5   9  11       25.66       -3.82     16.42 o 
   7   9  11       21.99        8.65     17.27 o 
   9   9  11        0.14       10.26     18.60 o 
  11   9  11        9.73       -3.22     18.70 o 
  13   9  11        4.63      -19.67     20.73 o 
 -14  10  11      132.55      115.55     25.81 o 
 -12  10  11        1.76       20.89     20.01 o 
 -10  10  11       16.99       30.66     19.42 o 
  -8  10  11       40.88        4.04     17.34 o 
  -6  10  11       56.04       49.92     25.35 o 
  -4  10  11      102.21       70.47     20.95 o 
  -2  10  11      122.43      112.18     21.66 o 
   0  10  11       51.84       71.59     18.95 o 
   2  10  11       12.71      -24.78     18.57 o 
   4  10  11      122.78      155.83     28.01 o 
   6  10  11        0.83      -15.78     20.09 o 
   8  10  11       31.74       55.27     20.97 o 
  10  10  11        0.95      -22.18     20.75 o 
 -11  11  11      174.11      171.21     28.59 o 
  -9  11  11        8.98       21.28     25.11 o 
  -7  11  11      146.14      161.31     31.02 o 
  -5  11  11        0.12        4.31     20.85 o 
  -3  11  11      107.17      157.51     28.77 o 
  -1  11  11      132.51      143.61     28.56 o 
   1  11  11       63.68      115.03     32.77 o 
   3  11  11       27.12       14.61     32.99 o 
   5  11  11        4.04        1.14     22.50 o 
   7  11  11      190.25      255.40     35.92 o 
  -4  12  11        0.30       15.94     25.53 o 
  -2  12  11       10.59       14.83     44.75 o 
   0  12  11        3.39      -15.20     23.58 o 
 -24   0  12        4.76      -11.81     39.17 o 
 -22   0  12      303.12      250.85     36.69 o 
 -20   0  12      167.87       92.81     26.66 o 
 -18   0  12     4697.23     5530.69    130.51 o 
 -16   0  12     1606.32     1615.35     50.69 o 
 -14   0  12      314.21      395.71     26.93 o 
 -12   0  12      551.57      674.18     30.69 o 
 -10   0  12       32.97       30.36     14.56 o 
  -8   0  12     1337.10     1630.11    103.85 o 
  -6   0  12     1570.98     1640.04     54.38 o 
  -4   0  12      186.59      130.02     44.43 o 
  -2   0  12      139.33      175.51     20.13 o 
   0   0  12      420.53      351.47     38.92 o 
   2   0  12     2491.97     2790.21     70.88 o 
   4   0  12        0.00        0.36     11.17 o 
   6   0  12        9.58       11.69     12.24 o 
   8   0  12     1645.36     1551.93     43.94 o 
  10   0  12     1680.04     1716.57     59.22 o 
  12   0  12       52.38       49.57     18.39 o 
  14   0  12      851.47      866.59     51.61 o 
  16   0  12      154.12      197.68     33.75 o 
  18   0  12       58.20       91.21     32.67 o 
  20   0  12        0.49       63.44     45.48 o 
 -23   1  12       56.25       88.10     46.63 o 
 -21   1  12      174.70      261.03     30.23 o 
 -19   1  12        3.22       10.35     19.32 o 
 -17   1  12      358.53      356.06     22.32 o 
 -15   1  12      499.22      481.40     26.09 o 
 -13   1  12      888.17      931.20     30.71 o 
 -11   1  12      265.46      258.24     14.76 o 
  -9   1  12      133.87      146.51     11.49 o 
  -7   1  12     1165.17     1133.25     22.59 o 
  -5   1  12     2938.41     2908.47     50.96 o 
  -3   1  12     7922.69     7317.63     94.95 o 
  -1   1  12     2021.53     1818.55     47.58 o 
   1   1  12     3169.12     3430.91     56.62 o 
   3   1  12      672.06      753.64     17.98 o 
   5   1  12      214.09      220.06     12.40 o 
   7   1  12     1100.22     1071.96     26.44 o 
   9   1  12     1002.56     1078.93     39.60 o 
  11   1  12     4474.48     4508.72     61.28 o 
  13   1  12      110.32      140.83     17.33 o 
  15   1  12      327.76      415.15     43.73 o 
  17   1  12       13.08       35.21     18.30 o 
  19   1  12       14.42       46.46     30.36 o 
 -24   2  12        0.01        1.11     24.28 o 
 -22   2  12       17.07      -10.86     21.10 o 
 -20   2  12      201.90      191.26     23.55 o 
 -18   2  12        8.13        3.64     13.56 o 
 -16   2  12      198.77      251.25     19.38 o 
 -14   2  12      131.14      118.35     13.23 o 
 -12   2  12      419.18      442.94     18.66 o 
 -10   2  12     4128.35     4368.78     55.28 o 
  -8   2  12     1043.64     1092.80     23.98 o 
  -6   2  12     2286.28     2206.32     37.50 o 
  -4   2  12       74.93       83.34      9.75 o 
  -2   2  12     1265.62     1427.36     34.24 o 
   0   2  12      239.92      250.14     16.19 o 
   2   2  12      335.55      443.16     17.00 o 
   4   2  12      280.32      286.99     14.79 o 
   6   2  12      109.68      126.54     12.74 o 
   8   2  12      830.90      851.44     25.81 o 
  10   2  12       28.14        5.69     10.86 o 
  12   2  12      410.69      423.59     23.82 o 
  14   2  12        2.92        9.41     13.16 o 
  16   2  12       57.37      101.51     24.25 o 
  18   2  12       55.99       71.98     47.26 o 
 -23   3  12       25.97       33.04     25.10 o 
 -21   3  12      116.80      110.73     22.26 o 
 -19   3  12        0.58       17.43     16.50 o 
 -17   3  12        0.65      -12.83     19.61 o 
 -15   3  12      168.88      176.97     17.60 o 
 -13   3  12        3.96       -4.57      9.08 o 
 -11   3  12      105.98      108.41     12.33 o 
  -9   3  12      298.40      263.11     14.36 o 
  -7   3  12        0.15        2.16      7.62 o 
  -5   3  12      430.63      417.25     18.19 o 
  -3   3  12      193.18      202.55     13.68 o 
  -1   3  12      543.55      562.03     19.33 o 
   1   3  12     1075.20     1038.24     22.39 o 
   3   3  12      835.06      816.46     21.34 o 
   5   3  12      105.49       95.40     10.93 o 
   7   3  12       28.28       28.75      9.91 o 
   9   3  12      815.02      821.54     37.10 o 
  11   3  12     2591.49     2664.47     56.78 o 
  13   3  12       39.23       44.05     15.45 o 
  15   3  12      441.33      475.54     30.46 o 
  17   3  12       96.38      138.30     34.03 o 
  19   3  12       58.09       60.06     33.01 o 
 -22   4  12      249.69      243.11     28.41 o 
 -20   4  12        6.71       14.21     18.42 o 
 -18   4  12       74.02      105.35     20.62 o 
 -16   4  12      758.61      863.87     37.03 o 
 -14   4  12      129.10      103.79     17.70 o 
 -12   4  12       87.41       65.29     11.81 o 
 -10   4  12       35.94       50.57     10.52 o 
  -8   4  12      476.17      467.97     18.08 o 
  -6   4  12      117.18      104.11     13.90 o 
  -4   4  12      157.02      231.32     14.65 o 
  -2   4  12       33.73       59.14      9.06 o 
   0   4  12      180.60      220.46     14.64 o 
   2   4  12      358.46      357.36     15.65 o 
   4   4  12        1.52       -2.12      8.51 o 
   6   4  12      583.88      615.27     21.13 o 
   8   4  12      678.50      676.61     26.03 o 
  10   4  12       57.69       45.44     14.45 o 
  12   4  12      185.81      195.01     22.07 o 
  14   4  12      165.91      170.66     28.03 o 
  16   4  12      433.42      428.66     35.95 o 
  18   4  12       41.30       87.91     25.73 o 
 -21   5  12      125.33      110.35     23.31 o 
 -19   5  12       24.58       58.44     19.46 o 
 -17   5  12       95.43       92.79     21.61 o 
 -15   5  12        4.00      -14.39     14.62 o 
 -13   5  12      585.33      588.93     45.36 o 
 -11   5  12      239.81      244.88     18.44 o 
  -9   5  12       87.46       54.13     11.00 o 
  -7   5  12      164.57      158.99     13.01 o 
  -5   5  12     1457.86     1473.19     41.30 o 
  -3   5  12      245.91      250.11     14.61 o 
  -1   5  12     1426.90     1383.63     31.91 o 
   1   5  12     4378.40     4461.48     57.13 o 
   3   5  12      544.97      538.57     19.93 o 
   5   5  12     2671.53     2863.95     46.66 o 
   7   5  12      197.59      146.31     16.50 o 
   9   5  12      185.96      186.68     27.17 o 
  11   5  12      714.07      814.85     36.14 o 
  13   5  12       37.39       24.58     16.92 o 
  15   5  12        0.55        6.96     19.34 o 
  17   5  12      308.52      326.56     35.81 o 
 -20   6  12       32.74       33.96     21.10 o 
 -18   6  12       28.13       24.76     24.97 o 
 -16   6  12       13.81       17.51     16.04 o 
 -14   6  12       23.48       26.52     16.66 o 
 -12   6  12      181.78      129.07     20.22 o 
 -10   6  12      196.47      171.88     17.26 o 
  -8   6  12       58.22       55.37     13.25 o 
  -6   6  12      120.81      118.67     12.93 o 
  -4   6  12       18.72       13.70     10.20 o 
  -2   6  12     2385.85     2510.20     41.46 o 
   0   6  12      920.90      960.39     26.20 o 
   2   6  12      197.65      210.66     15.46 o 
   4   6  12      865.77      870.16     37.54 o 
   6   6  12      369.66      454.85     39.36 o 
   8   6  12      201.68      227.49     22.45 o 
  10   6  12        7.72       20.01     15.11 o 
  12   6  12       73.78       43.27     19.97 o 
  14   6  12       88.49       84.50     24.12 o 
  16   6  12        5.75       -7.39     21.31 o 
 -19   7  12       75.75      104.87     24.07 o 
 -17   7  12      161.34      197.16     30.06 o 
 -15   7  12       57.06       54.23     19.46 o 
 -13   7  12       44.35       19.62     16.74 o 
 -11   7  12      359.07      379.52     40.32 o 
  -9   7  12      683.55      691.67     33.17 o 
  -7   7  12      774.91      757.84     28.58 o 
  -5   7  12     3559.10     3617.02     68.40 o 
  -3   7  12     6838.42     7230.38     92.44 o 
  -1   7  12        9.26        1.70     10.87 o 
   1   7  12      242.91      227.89     17.76 o 
   3   7  12      138.81      155.90     17.22 o 
   5   7  12      733.16      720.12     39.69 o 
   7   7  12      134.17      115.22     26.35 o 
   9   7  12       14.01      -14.17     14.57 o 
  11   7  12        3.79       -1.19     17.78 o 
  13   7  12        0.47       -2.40     18.70 o 
  15   7  12       96.11       43.22     24.43 o 
 -18   8  12       13.67       35.15     21.61 o 
 -16   8  12       29.62       17.96     22.80 o 
 -14   8  12      128.73      129.44     24.12 o 
 -12   8  12        0.01       10.37     20.11 o 
 -10   8  12      490.60      610.15     33.77 o 
  -8   8  12        4.28       -2.05     15.07 o 
  -6   8  12        0.01        3.54     15.04 o 
  -4   8  12        0.97        3.87     12.85 o 
  -2   8  12      159.83      172.49     22.06 o 
   0   8  12        0.04      -14.99     11.71 o 
   2   8  12        1.67        5.17     12.44 o 
   4   8  12       26.08       39.41     15.96 o 
   6   8  12      367.05      363.27     28.21 o 
   8   8  12      142.90      121.33     24.20 o 
  10   8  12       26.20       43.34     20.56 o 
  12   8  12        8.03       15.88     20.93 o 
  14   8  12        0.36      -13.41     21.91 o 
 -15   9  12      212.42      224.62     29.73 o 
 -13   9  12      158.66      202.98     26.67 o 
 -11   9  12     1385.17     1405.38     49.96 o 
  -9   9  12       68.25       50.57     19.67 o 
  -7   9  12      127.60      124.93     21.46 o 
  -5   9  12      586.80      597.82     45.85 o 
  -3   9  12     1091.77     1133.65     58.59 o 
  -1   9  12      652.19      791.65     35.76 o 
   1   9  12       46.70       64.14     18.43 o 
   3   9  12       21.41        0.02     15.99 o 
   5   9  12        0.44       15.56     18.97 o 
   7   9  12      126.22       98.82     25.35 o 
   9   9  12       31.55       14.18     20.81 o 
  11   9  12        0.05       -2.55     26.22 o 
 -14  10  12        3.54        8.67     24.32 o 
 -12  10  12       59.77       35.42     25.06 o 
 -10  10  12       26.43       23.35     23.26 o 
  -8  10  12       46.98       46.91     21.85 o 
  -6  10  12        0.37      -20.09     24.66 o 
  -4  10  12       26.90       20.14     21.33 o 
  -2  10  12      286.85      288.95     50.57 o 
   0  10  12      168.52      147.99     25.67 o 
   2  10  12       34.27       20.68     25.51 o 
   4  10  12        1.80       25.05     25.11 o 
   6  10  12        7.92        9.34     21.14 o 
   8  10  12       14.52       -0.84     22.24 o 
  -9  11  12       80.23      149.77     40.17 o 
  -7  11  12        7.80       19.61     33.74 o 
  -5  11  12       92.58      100.58     34.27 o 
  -3  11  12        0.49        4.22     19.24 o 
  -1  11  12       74.23       52.49     32.69 o 
   1  11  12       13.52       12.00     28.00 o 
   3  11  12        0.63       17.23     30.51 o 
   5  11  12       40.30       12.95     28.27 o 
 -23   1  13      153.15      204.01     63.28 o 
 -21   1  13       45.90       24.71     21.84 o 
 -19   1  13      776.27      809.01     32.20 o 
 -17   1  13      306.27      346.07     22.31 o 
 -15   1  13      276.20      297.67     19.70 o 
 -13   1  13       92.85      100.20     15.70 o 
 -11   1  13        3.92      -11.18     10.44 o 
  -9   1  13      281.26      263.72     18.62 o 
  -7   1  13      437.19      432.45     21.71 o 
  -5   1  13     1209.14     1240.52     52.84 o 
  -3   1  13      291.78      263.12     17.24 o 
  -1   1  13      125.99      136.59     17.19 o 
   1   1  13      455.22      526.15     22.73 o 
   3   1  13     3081.12     3021.08     54.77 o 
   5   1  13      370.99      408.76     25.59 o 
   7   1  13      675.19      781.45     28.96 o 
   9   1  13     1149.74     1144.23     35.96 o 
  11   1  13     4648.59     4802.05     80.43 o 
  13   1  13      481.15      508.38     54.94 o 
  15   1  13       80.20       55.29     35.52 o 
  17   1  13       25.29        8.66     26.72 o 
  19   1  13      240.10      328.21     64.25 o 
 -22   2  13      238.39      299.99     41.60 o 
 -20   2  13       31.98       35.95     21.59 o 
 -18   2  13     1959.09     2198.78     65.54 o 
 -16   2  13      883.67      925.33     35.44 o 
 -14   2  13       28.09       17.79     11.71 o 
 -12   2  13     1001.30     1015.64     29.89 o 
 -10   2  13       93.08      120.19     14.85 o 
  -8   2  13     1004.74     1064.45     34.41 o 
  -6   2  13     2917.45     2766.75     51.73 o 
  -4   2  13      194.95      198.46     16.18 o 
  -2   2  13       41.73       27.11     10.23 o 
   0   2  13       20.04       -4.74      8.83 o 
   2   2  13      852.16      834.28     28.43 o 
   4   2  13      137.78      146.50     15.73 o 
   6   2  13       99.94      119.35     15.45 o 
   8   2  13      806.77      858.76     31.38 o 
  10   2  13      102.54       93.18     20.36 o 
  12   2  13     1099.82     1233.59     47.36 o 
  14   2  13        0.58        5.63     17.55 o 
  16   2  13       91.53       22.98     40.78 o 
  18   2  13        9.42       20.55     40.78 o 
 -23   3  13        2.47        1.18     30.61 o 
 -21   3  13       53.61       80.61     24.64 o 
 -19   3  13       65.85       66.61     25.69 o 
 -17   3  13       90.05       54.26     27.68 o 
 -15   3  13       22.97       21.12     13.49 o 
 -13   3  13       19.00       22.11     14.40 o 
 -11   3  13       21.27       38.41     11.93 o 
  -9   3  13      206.74      221.53     19.93 o 
  -7   3  13      976.70     1053.88     32.03 o 
  -5   3  13        3.21        0.34      9.18 o 
  -3   3  13      570.03      550.64     23.72 o 
  -1   3  13     1565.22     1485.43     37.04 o 
   1   3  13       89.29       98.85     14.08 o 
   3   3  13      538.61      607.50     25.79 o 
   5   3  13       58.60       73.11     13.76 o 
   7   3  13        0.12        4.03     11.94 o 
   9   3  13       43.92       42.96     14.16 o 
  11   3  13     1763.44     1897.60     58.10 o 
  13   3  13      428.69      421.51     32.60 o 
  15   3  13       84.22       65.04     27.53 o 
  17   3  13      122.31      194.37     56.00 o 
 -22   4  13        0.27       21.68     32.16 o 
 -20   4  13        6.57       29.04     20.87 o 
 -18   4  13      338.06      261.09     36.43 o 
 -16   4  13      575.55      553.88     36.49 o 
 -14   4  13      733.76      674.16     61.25 o 
 -12   4  13       92.32      114.26     15.01 o 
 -10   4  13      526.53      569.04     23.15 o 
  -8   4  13      108.29      107.90     13.43 o 
  -6   4  13      275.77      313.88     20.16 o 
  -4   4  13      296.77      267.65     23.31 o 
  -2   4  13      889.45      934.28     30.53 o 
   0   4  13     1356.02     1416.75     44.06 o 
   2   4  13     1053.14     1095.36     33.39 o 
   4   4  13     3872.62     3893.54     66.82 o 
   6   4  13      136.47      151.23     17.40 o 
   8   4  13     3007.94     3014.17     70.32 o 
  10   4  13      759.14      812.93     41.01 o 
  12   4  13      136.43      112.78     35.77 o 
  14   4  13       52.74       52.37     25.16 o 
  16   4  13       20.75       -1.25     23.39 o 
  18   4  13        8.83       20.39     47.26 o 
 -21   5  13       18.56       -3.84     29.52 o 
 -19   5  13       62.99       81.58     31.74 o 
 -17   5  13       29.37       29.37     20.18 o 
 -15   5  13      144.94      202.98     34.72 o 
 -13   5  13      167.56      169.56     25.23 o 
 -11   5  13      325.50      294.01     22.60 o 
  -9   5  13        0.00       -1.22     10.14 o 
  -7   5  13       80.84       77.91     13.10 o 
  -5   5  13        8.87        3.91     10.12 o 
  -3   5  13     1442.65     1419.66     38.65 o 
  -1   5  13     1796.76     1760.19     59.43 o 
   1   5  13       95.26       69.99     12.68 o 
   3   5  13      293.57      305.87     18.74 o 
   5   5  13      280.05      279.73     18.59 o 
   7   5  13     1027.34     1045.16     35.96 o 
   9   5  13      122.00      144.81     32.34 o 
  11   5  13        8.93       -0.20     20.78 o 
  13   5  13       17.95       -7.54     30.51 o 
  15   5  13        0.05       10.81     24.43 o 
  17   5  13      116.10      100.60     33.59 o 
 -20   6  13       32.30       42.30     31.83 o 
 -18   6  13        0.23       -1.01     21.66 o 
 -16   6  13        0.02       -2.42     22.30 o 
 -14   6  13      445.74      332.14     32.29 o 
 -12   6  13       20.30       20.29     32.17 o 
 -10   6  13        7.39        7.27     13.58 o 
  -8   6  13        8.54       12.32     13.45 o 
  -6   6  13      186.96      193.22     16.97 o 
  -4   6  13      464.66      447.35     22.13 o 
  -2   6  13     4155.51     4064.61     62.47 o 
   0   6  13      541.00      504.23     27.57 o 
   2   6  13        0.19       16.64     11.64 o 
   4   6  13     1050.37     1059.83     31.97 o 
   6   6  13      107.91      107.50     20.89 o 
   8   6  13       61.72       39.96     18.74 o 
  10   6  13       44.51       57.17     20.06 o 
  12   6  13       56.28       52.62     26.37 o 
  14   6  13        6.90        1.55     23.48 o 
  16   6  13       80.15      112.49     34.06 o 
 -19   7  13       53.12       23.07     24.34 o 
 -17   7  13       23.52        4.85     21.24 o 
 -15   7  13      271.45      279.33     37.80 o 
 -13   7  13      166.84      158.48     27.08 o 
 -11   7  13      361.90      378.87     33.76 o 
  -9   7  13       65.89       58.72     19.85 o 
  -7   7  13       53.27       81.46     16.71 o 
  -5   7  13     1372.02     1470.28     43.31 o 
  -3   7  13     1049.05     1074.59     34.23 o 
  -1   7  13     2563.14     2609.08     68.73 o 
   1   7  13      295.20      313.46     20.90 o 
   3   7  13      126.92      145.94     19.44 o 
   5   7  13       31.77       37.00     18.67 o 
   7   7  13       55.29       41.61     19.70 o 
   9   7  13      386.55      337.74     32.57 o 
  11   7  13       29.21      -31.94     21.29 o 
  13   7  13       60.10       35.16     51.22 o 
  15   7  13      101.12       83.80     41.75 o 
 -18   8  13        4.02       14.02     23.80 o 
 -16   8  13       72.19      107.28     44.29 o 
 -14   8  13      316.74      224.72     32.28 o 
 -12   8  13      403.79      377.95     35.90 o 
 -10   8  13      457.75      446.32     35.96 o 
  -8   8  13       10.59       29.12     27.81 o 
  -6   8  13     1140.65     1076.05     72.60 o 
  -4   8  13      316.15      352.88     26.47 o 
  -2   8  13     4464.32     4826.99    179.71 o 
   0   8  13      351.30      346.31     25.20 o 
   2   8  13       16.14      -16.20     13.71 o 
   4   8  13        0.03       13.09     17.35 o 
   6   8  13        0.65      -18.91     16.50 o 
   8   8  13      205.33      183.95     28.06 o 
  10   8  13       49.35       66.60     23.76 o 
  12   8  13       22.97       10.56     25.55 o 
 -15   9  13       95.73      160.08     32.54 o 
 -13   9  13       59.87       93.38     27.44 o 
 -11   9  13      291.22      322.65     44.00 o 
  -9   9  13       70.62       43.70     22.16 o 
  -7   9  13       66.31       56.28     35.41 o 
  -5   9  13       20.30      -13.93     16.35 o 
  -3   9  13       25.85       54.23     20.73 o 
  -1   9  13        3.96       25.05     18.28 o 
   1   9  13      415.44      421.80     33.71 o 
   3   9  13       27.75       69.47     21.74 o 
   5   9  13      163.25      158.62     27.02 o 
   7   9  13       56.00       32.69     21.05 o 
   9   9  13        3.32        4.32     21.22 o 
  11   9  13       10.81       -6.47     25.50 o 
 -12  10  13      106.78      157.09     32.32 o 
 -10  10  13       45.83       36.02     24.59 o 
  -8  10  13       16.31       21.22     30.01 o 
  -6  10  13       26.03       37.85     28.95 o 
  -4  10  13       33.53       57.71     41.56 o 
  -2  10  13        4.43       16.79     21.92 o 
   0  10  13        5.18       -3.49     43.70 o 
   2  10  13       30.32      -16.77     25.09 o 
   4  10  13      128.78       90.79     46.53 o 
   6  10  13       17.39       38.54     23.27 o 
   8  10  13      133.12      176.45     31.19 o 
  -7  11  13       31.59       25.02     31.10 o 
  -5  11  13       46.70        4.69     30.68 o 
  -3  11  13       26.81       65.62     24.68 o 
  -1  11  13       76.50       72.15     32.95 o 
   1  11  13        2.27       13.65     39.73 o 
   3  11  13        7.75       -9.28     40.30 o 
 -22   0  14      210.98      153.10     47.42 o 
 -18   0  14     2119.38     2255.08    114.10 o 
 -16   0  14       24.87       27.78     20.00 o 
 -14   0  14      979.13     1112.03     99.69 o 
 -12   0  14      349.32      356.98     32.40 o 
 -10   0  14      493.70      403.65     32.00 o 
  -8   0  14     4275.18     4416.48    224.55 o 
  -6   0  14      169.22      215.87     24.47 o 
  -4   0  14     1644.60     1638.10     55.03 o 
  -2   0  14        7.80       26.37     14.66 o 
   0   0  14     5716.16     5295.07    158.85 o 
   2   0  14     4006.44     4099.84     95.43 o 
   4   0  14      224.21      231.02     25.90 o 
   6   0  14      286.35      330.70     36.17 o 
   8   0  14      942.53      975.56     47.83 o 
  10   0  14     2458.79     2508.91    142.66 o 
  12   0  14     3719.69     3790.99    254.57 o 
  14   0  14       11.85       58.10     38.68 o 
  16   0  14       30.51       25.09     37.55 o 
  18   0  14      356.05      444.74     72.34 o 
 -23   1  14       12.68       37.71     41.11 o 
 -19   1  14      555.63      557.02     37.16 o 
 -17   1  14       25.00       26.94     17.56 o 
 -15   1  14      652.52      650.65     30.62 o 
 -13   1  14      441.53      383.17     24.04 o 
 -11   1  14       21.90        4.87     11.90 o 
  -9   1  14     1601.65     1617.15     40.93 o 
  -7   1  14      322.76      290.38     27.49 o 
  -5   1  14      391.38      422.68     23.38 o 
  -3   1  14       61.20       66.55     20.02 o 
  -1   1  14        0.13        4.81      9.23 o 
   1   1  14      109.67      111.81     14.38 o 
   3   1  14       88.97       78.48     13.67 o 
   5   1  14      406.37      395.66     22.50 o 
   7   1  14        3.43        3.93     13.98 o 
   9   1  14       22.67        8.77     17.26 o 
  11   1  14       60.48       30.94     14.16 o 
  13   1  14       11.87       40.94     20.07 o 
  15   1  14      271.15      290.99     49.36 o 
  17   1  14       42.92       22.61     28.03 o 
 -22   2  14       14.40       12.46     39.49 o 
 -20   2  14      111.45      181.92     33.79 o 
 -18   2  14     1189.37     1275.39     62.35 o 
 -16   2  14      574.29      574.63     34.64 o 
 -14   2  14      835.33      831.13     33.02 o 
 -12   2  14     1214.33     1223.52     37.51 o 
 -10   2  14       69.90       81.69     14.59 o 
  -8   2  14     1263.37     1148.36     42.29 o 
  -6   2  14      643.94      642.12     26.58 o 
  -4   2  14      685.67      723.90     27.07 o 
  -2   2  14        0.06        4.83     10.14 o 
   0   2  14       68.62      114.63     14.18 o 
   2   2  14      339.18      387.68     21.33 o 
   4   2  14        0.23      -13.27      9.13 o 
   6   2  14       69.25       64.94     15.70 o 
   8   2  14       12.84       -2.91     12.53 o 
  10   2  14     1047.91     1050.75     44.92 o 
  12   2  14      129.08      126.46     33.86 o 
  14   2  14      470.92      561.25     37.16 o 
  16   2  14       26.38      -50.25     33.50 o 
  18   2  14       74.63       24.11     43.70 o 
 -23   3  14      114.50      105.52     47.26 o 
 -21   3  14       96.00      119.93     48.07 o 
 -19   3  14      502.64      587.71     48.62 o 
 -17   3  14       94.04      112.31     27.66 o 
 -15   3  14        0.55       25.52     16.01 o 
 -13   3  14       22.85       39.44     13.69 o 
 -11   3  14        2.31       11.72     12.01 o 
  -9   3  14       14.32        0.96     12.36 o 
  -7   3  14      159.08      165.75     16.88 o 
  -5   3  14        6.20        8.55     10.82 o 
  -3   3  14     2608.69     2477.84     54.22 o 
  -1   3  14      758.11      776.48     38.48 o 
   1   3  14      992.01      925.57     76.64 o 
   3   3  14     1306.98     1227.47     36.17 o 
   5   3  14       55.19       59.09     14.29 o 
   7   3  14      165.86      145.64     21.05 o 
   9   3  14        0.19       13.40     16.64 o 
  11   3  14      200.61      212.45     26.15 o 
  13   3  14      233.92      248.07     36.20 o 
  15   3  14      134.99       85.81     30.61 o 
  17   3  14        0.01        8.09     41.27 o 
 -22   4  14        1.06       27.18     27.30 o 
 -20   4  14        8.41       11.95     25.76 o 
 -18   4  14        5.79      -25.56     20.89 o 
 -16   4  14        6.60       16.51     27.19 o 
 -14   4  14        2.83       12.41     20.16 o 
 -12   4  14       40.18       44.83     21.84 o 
 -10   4  14       67.93       38.76     13.49 o 
  -8   4  14        0.71      -13.81     10.49 o 
  -6   4  14      343.66      359.27     22.20 o 
  -4   4  14     2054.14     1782.57     43.11 o 
  -2   4  14     2560.90     2535.47     52.18 o 
   0   4  14       19.98        3.93     11.53 o 
   2   4  14        0.76        4.87     11.47 o 
   4   4  14       92.89      159.37     18.44 o 
   6   4  14        8.59        9.21     12.62 o 
   8   4  14      723.85      642.84     35.72 o 
  10   4  14      789.64      868.66     42.19 o 
  12   4  14        0.13       10.36     22.88 o 
  14   4  14      176.24      168.24     35.91 o 
  16   4  14       83.01       35.22     29.78 o 
 -21   5  14       13.81       53.82     30.50 o 
 -19   5  14       38.22       54.34     28.87 o 
 -17   5  14        0.24       -6.95     21.01 o 
 -15   5  14       35.43       14.45     21.45 o 
 -13   5  14      105.31      101.91     26.76 o 
 -11   5  14      214.53      130.55     25.47 o 
  -9   5  14      121.16      100.12     15.95 o 
  -7   5  14      294.78      326.08     22.03 o 
  -5   5  14       14.42        5.57     12.52 o 
  -3   5  14      246.88      256.31     20.68 o 
  -1   5  14      438.72      432.34     35.39 o 
   1   5  14       37.21       30.17     17.40 o 
   3   5  14       81.88       89.52     16.53 o 
   5   5  14      870.66      768.78     31.94 o 
   7   5  14        2.39       -5.50     15.93 o 
   9   5  14     2147.44     2247.71    142.42 o 
  11   5  14       48.48       30.93     23.10 o 
  13   5  14      437.68      470.88     79.63 o 
  15   5  14      165.34      204.10     38.07 o 
 -20   6  14        0.49       16.69     55.03 o 
 -18   6  14       30.30       17.90     26.21 o 
 -16   6  14       61.19       18.58     23.60 o 
 -14   6  14       45.42       54.47     25.48 o 
 -12   6  14      149.87      141.58     46.12 o 
 -10   6  14       18.44       13.48     16.54 o 
  -8   6  14      452.39      388.22     29.30 o 
  -6   6  14      147.90      128.88     18.15 o 
  -4   6  14     3472.95     3382.92     64.78 o 
  -2   6  14     1053.34     1113.71     37.47 o 
   0   6  14     1041.43     1013.65     35.70 o 
   2   6  14       18.02       16.42     13.91 o 
   4   6  14     4133.91     3982.91     72.32 o 
   6   6  14       24.04        5.40     20.60 o 
   8   6  14     1748.71     1637.44     76.39 o 
  10   6  14       12.63       11.26     23.47 o 
  12   6  14       42.84       90.50     29.53 o 
  14   6  14      128.19       54.46     73.07 o 
 -19   7  14      123.15      147.10     59.07 o 
 -17   7  14        3.59       -4.78     24.34 o 
 -15   7  14       76.14      111.24     31.59 o 
 -13   7  14      276.30      284.61     40.08 o 
 -11   7  14      312.54      356.50     40.97 o 
  -9   7  14      525.79      606.25     35.87 o 
  -7   7  14      778.36      788.24     39.91 o 
  -5   7  14     1386.07     1279.62     55.44 o 
  -3   7  14        2.31       14.82     14.12 o 
  -1   7  14      540.60      553.61     29.22 o 
   1   7  14      205.96      225.49     21.61 o 
   3   7  14      675.66      647.24     36.97 o 
   5   7  14       54.65      106.22     77.20 o 
   7   7  14      213.18      312.03     39.17 o 
   9   7  14       71.02       56.26     43.62 o 
  11   7  14      425.02      382.29    102.20 o 
  13   7  14       65.41       43.63     28.85 o 
 -16   8  14       26.84       21.97     27.39 o 
 -14   8  14        6.12       23.63     33.82 o 
 -12   8  14       54.55       38.21     27.67 o 
 -10   8  14       27.18        4.64     61.74 o 
  -8   8  14       97.35       44.64     26.53 o 
  -6   8  14       70.73      102.58     30.55 o 
  -4   8  14       83.80       93.97     27.92 o 
  -2   8  14        8.09       -9.84     17.08 o 
   0   8  14      126.02       92.38     20.96 o 
   2   8  14       17.42       35.19     19.46 o 
   4   8  14      251.50      342.39     54.46 o 
   6   8  14       12.40       44.14     26.05 o 
   8   8  14      493.49      568.12    119.36 o 
  10   8  14       73.88      146.80     34.78 o 
  12   8  14       22.68       16.78     27.32 o 
 -15   9  14       28.46        3.67     54.46 o 
 -13   9  14        2.96       67.01     31.56 o 
 -11   9  14      170.31      200.04     37.30 o 
  -9   9  14       51.06       33.50     27.40 o 
  -7   9  14       15.13       21.64     25.49 o 
  -5   9  14      322.54      265.40     29.73 o 
  -3   9  14       17.23       20.94     27.27 o 
  -1   9  14       76.07       62.47     27.64 o 
   1   9  14       10.47       -4.67     21.54 o 
   3   9  14      109.82      115.04     29.97 o 
   5   9  14        0.03       26.66     26.38 o 
   7   9  14      135.73       70.15     30.11 o 
   9   9  14       28.33       34.87     35.12 o 
 -12  10  14        7.57      -10.45     36.82 o 
 -10  10  14        0.77       62.18     29.26 o 
  -8  10  14       26.80       13.56     29.09 o 
  -6  10  14       67.46       67.33     43.86 o 
  -4  10  14       19.94        2.93     25.92 o 
  -2  10  14       84.56      121.38     33.02 o 
   0  10  14        2.55       17.48     38.68 o 
   2  10  14      143.63       41.75     40.30 o 
   4  10  14       99.88      198.74     53.08 o 
   6  10  14        3.14      -23.48     26.13 o 
  -5  11  14        4.18       48.39     45.32 o 
  -3  11  14       77.68      105.61     33.42 o 
  -1  11  14        2.66      -20.72     34.63 o 
   1  11  14       38.39       39.33     45.80 o 
 -23   1  15      117.38      129.15     48.23 o 
 -21   1  15        0.07       11.27     26.55 o 
 -19   1  15       93.40      116.87     23.73 o 
 -17   1  15       17.31       42.08     18.26 o 
 -15   1  15      798.08      867.93     34.94 o 
 -13   1  15      538.83      529.82     34.21 o 
 -11   1  15      239.10      311.30     22.27 o 
  -9   1  15      185.38      185.28     18.26 o 
  -7   1  15       46.47       27.81     11.65 o 
  -5   1  15        0.67       -3.78     10.08 o 
  -3   1  15       72.53       50.42     12.99 o 
  -1   1  15        0.22        1.49     11.87 o 
   1   1  15     1075.42      973.92     44.09 o 
   3   1  15      154.10      139.42     16.75 o 
   5   1  15      725.67      721.13     29.47 o 
   7   1  15      689.52      684.42     30.17 o 
   9   1  15        4.87       16.40     13.54 o 
  11   1  15      895.69      941.92     36.07 o 
  13   1  15        2.24        6.50     31.01 o 
  15   1  15       31.24       21.99     28.07 o 
  17   1  15       58.02      102.77     35.81 o 
 -22   2  15       96.94      186.93     54.70 o 
 -20   2  15       42.00       42.64     50.17 o 
 -18   2  15       13.30       17.18     17.98 o 
 -16   2  15       57.31       39.48     18.24 o 
 -14   2  15      544.76      597.13     29.69 o 
 -12   2  15       69.48       46.40     14.79 o 
 -10   2  15     1265.02     1261.84     54.26 o 
  -8   2  15     1746.33     1713.13     42.97 o 
  -6   2  15      148.36      137.56     16.15 o 
  -4   2  15      297.34      322.05     20.67 o 
  -2   2  15      745.31      733.53     40.14 o 
   0   2  15     1253.63     1180.10     35.10 o 
   2   2  15      636.66      682.75     28.16 o 
   4   2  15     1619.84     1665.14     42.98 o 
   6   2  15      974.75     1027.22     35.51 o 
   8   2  15      403.84      465.49     26.74 o 
  10   2  15      457.93      482.14     33.82 o 
  12   2  15       23.26       18.19     18.74 o 
  14   2  15      155.04      159.17     26.81 o 
  16   2  15      129.11       14.24     43.53 o 
 -21   3  15      385.04      374.70     44.68 o 
 -19   3  15      647.15      648.71     51.10 o 
 -17   3  15       30.49       10.01     21.98 o 
 -15   3  15       85.64      123.33     26.97 o 
 -13   3  15        8.36        1.42     13.13 o 
 -11   3  15      435.04      427.46     25.11 o 
  -9   3  15     2192.42     2170.34     51.85 o 
  -7   3  15        7.20       13.62     12.14 o 
  -5   3  15       23.83       27.67     12.30 o 
  -3   3  15      384.37      398.98     22.79 o 
  -1   3  15      429.58      483.75     24.87 o 
   1   3  15      615.31      611.41     32.98 o 
   3   3  15       89.66       95.03     16.09 o 
   5   3  15      158.90      139.71     17.97 o 
   7   3  15       83.36       81.10     17.29 o 
   9   3  15      493.30      590.90     35.66 o 
  11   3  15       45.85        9.95     17.27 o 
  13   3  15      185.53      181.10     50.33 o 
  15   3  15       21.09       56.64     55.03 o 
  17   3  15        6.23       16.67     40.62 o 
 -20   4  15        0.07      -41.51     27.67 o 
 -18   4  15       35.57       -8.46     23.22 o 
 -16   4  15      223.69      133.74     42.24 o 
 -14   4  15        2.87      -11.69     19.05 o 
 -12   4  15       90.05       65.44     21.51 o 
 -10   4  15      121.41       81.27     15.72 o 
  -8   4  15      472.62      481.45     25.88 o 
  -6   4  15     1594.43     1643.17     57.96 o 
  -4   4  15      939.21      910.95     53.25 o 
  -2   4  15      116.34      130.54     18.87 o 
   0   4  15       18.75       20.01     12.80 o 
   2   4  15      139.19      112.37     16.71 o 
   4   4  15        6.52        1.97     12.30 o 
   6   4  15       13.09       -2.99     13.34 o 
   8   4  15      284.56      322.44     32.97 o 
  10   4  15      113.52       63.51     22.10 o 
  12   4  15       65.96       56.43     28.26 o 
  14   4  15       48.68        6.16     26.04 o 
  16   4  15       34.31       32.74     30.60 o 
 -19   5  15       37.93       59.40     37.87 o 
 -17   5  15       67.11       81.57     30.18 o 
 -15   5  15       16.87       10.66     21.90 o 
 -13   5  15       84.80       60.61     24.88 o 
 -11   5  15      229.62      166.77     25.69 o 
  -9   5  15      345.55      313.05     24.78 o 
  -7   5  15       65.56       55.23     14.95 o 
  -5   5  15       36.46       42.27     18.54 o 
  -3   5  15     1075.29     1134.72     37.28 o 
  -1   5  15      281.37      295.64     22.61 o 
   1   5  15     1611.27     1594.89     43.73 o 
   3   5  15       44.00       59.51     15.18 o 
   5   5  15      663.86      692.59     37.14 o 
   7   5  15     1092.69     1209.13     66.94 o 
   9   5  15       29.81       53.31     26.95 o 
  11   5  15      649.50      729.45     68.62 o 
  13   5  15        5.15       17.34     26.62 o 
  15   5  15        3.31       -5.14     28.17 o 
 -18   6  15       13.69      -42.97     28.65 o 
 -16   6  15       43.30       52.67     50.66 o 
 -14   6  15       76.78       75.53     28.71 o 
 -12   6  15       34.64       23.07     22.86 o 
 -10   6  15      163.34      112.68     21.83 o 
  -8   6  15        1.22      -12.64     14.29 o 
  -6   6  15      441.22      368.52     36.21 o 
  -4   6  15     4114.73     4210.04    102.36 o 
  -2   6  15       21.15       59.38     15.83 o 
   0   6  15      696.27      720.21     36.55 o 
   2   6  15      264.86      250.90     22.63 o 
   4   6  15      544.24      553.09     29.84 o 
   6   6  15      909.61      789.33     53.09 o 
   8   6  15     2649.19     2969.77    140.32 o 
  10   6  15       10.21       -2.84     22.28 o 
  12   6  15      513.19      438.35     55.43 o 
  14   6  15        3.10       18.59     28.06 o 
 -17   7  15       47.36       54.20     68.86 o 
 -15   7  15       28.85        7.88     24.34 o 
 -13   7  15       14.27       47.33     27.84 o 
 -11   7  15      124.01       88.05     48.96 o 
  -9   7  15      107.83       61.75     19.55 o 
  -7   7  15      108.84       92.57     27.46 o 
  -5   7  15       83.04      129.82     26.33 o 
  -3   7  15      112.22      127.62     20.54 o 
  -1   7  15      481.05      511.21     29.06 o 
   1   7  15       21.73       11.68     14.87 o 
   3   7  15       80.76      118.36     23.86 o 
   5   7  15       85.43       77.33     61.26 o 
   7   7  15      107.38       88.48     28.61 o 
   9   7  15       25.41       15.66     25.28 o 
  11   7  15        4.58       40.63     39.57 o 
  13   7  15        1.58       48.31     29.01 o 
 -16   8  15       81.53      106.04     56.00 o 
 -14   8  15       20.67       42.33     29.01 o 
 -12   8  15      482.67      440.63     48.92 o 
 -10   8  15       59.98       70.21     27.89 o 
  -8   8  15       44.71       19.52     67.57 o 
  -6   8  15      322.72      297.82     29.95 o 
  -4   8  15      640.60      599.30     44.33 o 
  -2   8  15        6.84        7.50     18.16 o 
   0   8  15       83.78       83.18     22.54 o 
   2   8  15      548.33      577.90     38.21 o 
   4   8  15      110.00      159.21     33.10 o 
   6   8  15      921.96      921.84     60.19 o 
   8   8  15        9.48       13.59     26.37 o 
  10   8  15      288.39      283.21     84.08 o 
 -13   9  15       88.71      100.50     45.64 o 
 -11   9  15      102.28      125.36     34.98 o 
  -9   9  15       82.67       -0.53     25.11 o 
  -7   9  15       36.59       56.73     28.21 o 
  -5   9  15      215.26      236.83     29.27 o 
  -3   9  15      192.30      200.21     64.66 o 
  -1   9  15      629.04      700.28    111.91 o 
   1   9  15      223.71      352.33     63.60 o 
   3   9  15       45.42       52.89     59.96 o 
   5   9  15       21.91       45.62     28.23 o 
   7   9  15        3.54      -34.57     24.41 o 
 -10  10  15       32.91       60.53     44.02 o 
  -8  10  15       66.59       85.42     32.88 o 
  -6  10  15        2.43       20.39     38.84 o 
  -4  10  15        7.66       -7.28     33.50 o 
  -2  10  15       14.36       13.14     26.57 o 
   0  10  15        1.97      105.20     48.39 o 
   2  10  15        8.41      -26.87     32.85 o 
   4  10  15        1.34       62.79     40.78 o 
 -22   0  16      460.13      508.50     70.56 o 
 -20   0  16      172.55      274.48     56.81 o 
 -18   0  16     1583.58     1561.14     68.21 o 
 -16   0  16       14.60       14.58     21.15 o 
 -14   0  16      971.71     1008.80     69.51 o 
 -12   0  16      437.31      430.90     36.91 o 
 -10   0  16     1258.45     1332.18     62.63 o 
  -8   0  16     2747.84     2835.00    110.05 o 
  -6   0  16      438.86      459.49     34.10 o 
  -4   0  16        2.04       17.92     15.19 o 
  -2   0  16      100.22      106.80     32.29 o 
   0   0  16       89.73       79.43     28.40 o 
   2   0  16       44.15       49.40     19.95 o 
   4   0  16      548.77      517.53     58.51 o 
   6   0  16        4.46        4.72     26.62 o 
   8   0  16      150.89      125.99     25.80 o 
  10   0  16       41.66       69.94     23.87 o 
  12   0  16      449.76      464.10    101.55 o 
  14   0  16      613.29      721.32     76.87 o 
  16   0  16       46.98       89.66     44.83 o 
 -21   1  16      331.69      348.74     43.88 o 
 -19   1  16      510.73      545.52     37.61 o 
 -17   1  16      267.69      243.75     23.57 o 
 -15   1  16      222.54      204.21     28.83 o 
 -13   1  16        2.59       11.71     13.36 o 
 -11   1  16      439.41      440.23     26.14 o 
  -9   1  16     2268.67     2188.94     62.84 o 
  -7   1  16      156.05      208.41     23.38 o 
  -5   1  16      172.54      156.13     17.40 o 
  -3   1  16      436.39      431.65     23.62 o 
  -1   1  16       54.13       44.82     12.88 o 
   1   1  16     1216.98     1254.92     37.45 o 
   3   1  16      588.29      635.42     28.70 o 
   5   1  16       18.76       12.82     12.29 o 
   7   1  16      263.34      211.87     20.96 o 
   9   1  16      966.38      903.51     36.06 o 
  11   1  16      368.82      334.08     32.59 o 
  13   1  16      280.54      285.64     43.45 o 
  15   1  16       95.82      124.94     84.24 o 
 -20   2  16      238.14      261.66     61.50 o 
 -18   2  16       35.04       29.71     33.85 o 
 -16   2  16       16.64       27.36     17.97 o 
 -14   2  16      339.49      342.57     24.81 o 
 -12   2  16       47.29       31.78     14.89 o 
 -10   2  16      321.33      312.17     22.88 o 
  -8   2  16     1329.88     1205.99     37.71 o 
  -6   2  16      217.86      243.19     24.62 o 
  -4   2  16     2001.34     1962.89     46.48 o 
  -2   2  16     1264.85     1202.84     36.64 o 
   0   2  16       73.02       97.73     15.51 o 
   2   2  16        9.38       -2.54     11.53 o 
   4   2  16      258.76      208.57     20.00 o 
   6   2  16        9.28       -3.79     13.03 o 
   8   2  16        4.90       10.14     14.10 o 
  10   2  16      133.66      158.88     24.65 o 
  12   2  16      170.43      173.11     29.62 o 
  14   2  16       39.57       44.64     27.47 o 
  16   2  16        0.04      -42.08     40.46 o 
 -21   3  16       68.08      100.85     32.34 o 
 -19   3  16        0.26      -26.81     22.88 o 
 -17   3  16      373.72      363.88     40.99 o 
 -15   3  16       68.84       55.66     18.68 o 
 -13   3  16      445.08      390.48     25.80 o 
 -11   3  16      160.61      130.28     17.72 o 
  -9   3  16      727.09      714.15     31.93 o 
  -7   3  16      921.71      900.21     33.25 o 
  -5   3  16     2747.81     2634.81     55.77 o 
  -3   3  16        4.82       -0.05     11.41 o 
  -1   3  16     1336.49     1277.27     38.50 o 
   1   3  16       93.64       90.76     16.04 o 
   3   3  16      104.29      152.01     18.36 o 
   5   3  16        7.50       -0.91     12.10 o 
   7   3  16      779.67      757.36     33.60 o 
   9   3  16       72.74       25.15     18.79 o 
  11   3  16       34.45       32.53     19.38 o 
  13   3  16      181.10      197.96     36.01 o 
  15   3  16      277.21      326.15     43.60 o 
 -20   4  16       35.87       48.52     27.97 o 
 -18   4  16       14.12        1.11     23.39 o 
 -16   4  16       23.88        5.29     21.60 o 
 -14   4  16      225.67      238.20     52.36 o 
 -12   4  16      372.32      377.99     25.22 o 
 -10   4  16       72.64       82.41     16.21 o 
  -8   4  16      121.68      112.83     17.99 o 
  -6   4  16      102.86      131.21     18.31 o 
  -4   4  16      125.30      112.08     17.38 o 
  -2   4  16        8.26       18.58     13.46 o 
   0   4  16     2108.41     2098.78     65.07 o 
   2   4  16      999.74     1099.39     37.21 o 
   4   4  16      683.17      692.12     31.49 o 
   6   4  16     2048.36     2230.35     71.36 o 
   8   4  16      319.86      370.04     31.42 o 
  10   4  16       49.83       53.57     40.78 o 
  12   4  16       23.44      -27.51     33.82 o 
  14   4  16        0.25       17.80     44.99 o 
 -19   5  16      377.42      412.85     54.78 o 
 -17   5  16      493.53      505.04     80.52 o 
 -15   5  16      316.70      235.75     37.33 o 
 -13   5  16        4.84      -10.87     19.28 o 
 -11   5  16      116.16       94.57     20.78 o 
  -9   5  16      289.12      294.64     24.50 o 
  -7   5  16     1243.73     1272.30     40.45 o 
  -5   5  16     5657.15     5855.82     93.02 o 
  -3   5  16       23.22       -1.73     17.40 o 
  -1   5  16      499.23      531.68     28.58 o 
   1   5  16      421.63      409.33     26.26 o 
   3   5  16      589.08      657.51     31.77 o 
   5   5  16      196.52      150.15     34.40 o 
   7   5  16       11.04        7.51     17.67 o 
   9   5  16       34.50       29.08     36.49 o 
  11   5  16       48.62       61.07     29.70 o 
  13   5  16      102.62      108.40     35.87 o 
 -18   6  16        8.52       26.58     27.53 o 
 -16   6  16       17.50       14.59     24.43 o 
 -14   6  16        1.90        4.65     24.02 o 
 -12   6  16       30.20       14.75     23.03 o 
 -10   6  16       81.38       48.86     19.17 o 
  -8   6  16       44.00       39.86     17.54 o 
  -6   6  16       71.26       70.98     16.55 o 
  -4   6  16        7.06       -1.48     13.75 o 
  -2   6  16       19.59       23.95     14.54 o 
   0   6  16      630.97      549.36     32.07 o 
   2   6  16      268.67      244.15     37.86 o 
   4   6  16       14.74       17.76     15.88 o 
   6   6  16     1513.22     1719.64     74.55 o 
   8   6  16      100.22      157.58     33.82 o 
  10   6  16       49.90       41.96     27.95 o 
  12   6  16        0.26       -1.97     26.77 o 
 -17   7  16       79.65      148.57     50.33 o 
 -15   7  16       22.82        5.47     26.22 o 
 -13   7  16       11.93       51.74     27.89 o 
 -11   7  16       52.68       92.11     31.56 o 
  -9   7  16        6.20       -5.01     17.03 o 
  -7   7  16        7.88      -14.87     15.59 o 
  -5   7  16       14.83        9.75     17.05 o 
  -3   7  16      946.61      923.09     56.02 o 
  -1   7  16      107.80       58.02     16.98 o 
   1   7  16      137.22      171.91     22.33 o 
   3   7  16       15.65       14.13     18.46 o 
   5   7  16       14.64       15.29     23.00 o 
   7   7  16        0.92       44.78     28.19 o 
   9   7  16        8.99       36.71     29.94 o 
  11   7  16      165.89      147.59     60.93 o 
 -14   8  16       19.00        7.38     44.59 o 
 -12   8  16       73.08      109.69     34.89 o 
 -10   8  16       12.56      -10.51     24.31 o 
  -8   8  16        5.28       17.46     19.05 o 
  -6   8  16      169.48      192.28     27.60 o 
  -4   8  16        8.61        5.14     25.74 o 
  -2   8  16       52.81       42.30     27.79 o 
   0   8  16       66.69       77.00     34.65 o 
   2   8  16       24.22       62.60     21.99 o 
   4   8  16        0.89      -24.43     63.85 o 
   6   8  16      387.10      466.55     49.61 o 
   8   8  16        0.77       16.36     26.53 o 
 -11   9  16        0.45       56.83     31.82 o 
  -9   9  16        5.89      -18.25     26.98 o 
  -7   9  16       51.09       42.98     28.03 o 
  -5   9  16       87.12      101.21     25.10 o 
  -3   9  16      143.40       88.22     27.95 o 
  -1   9  16        3.04       22.80     25.56 o 
   1   9  16       27.38       51.14     42.24 o 
   3   9  16        1.33      -14.82     25.75 o 
   5   9  16       71.05       49.88     31.32 o 
   7   9  16        0.39       -9.28     26.65 o 
  -8  10  16       34.27       36.66     33.18 o 
  -6  10  16        2.90       22.50     39.33 o 
  -4  10  16       50.04        7.28     24.62 o 
  -2  10  16        0.02       -4.29     26.77 o 
   0  10  16      207.56      285.00     63.12 o 
   2  10  16        4.29       35.28     44.34 o 
 -21   1  17       44.80      118.69     76.55 o 
 -19   1  17      251.71      274.95     71.29 o 
 -17   1  17        0.19        7.71     15.77 o 
 -15   1  17     1120.95     1332.93     43.53 o 
 -13   1  17      263.26      263.68     29.09 o 
 -11   1  17      810.56      787.30     33.24 o 
  -9   1  17      438.19      469.09     26.64 o 
  -7   1  17      272.21      255.62     21.33 o 
  -5   1  17        0.27        9.22     12.40 o 
  -3   1  17       11.08       -6.88     11.46 o 
  -1   1  17       92.70       67.78     21.26 o 
   1   1  17     1629.07     1599.76     68.52 o 
   3   1  17      579.08      597.92     29.00 o 
   5   1  17        4.99        5.52     14.51 o 
   7   1  17       78.30       47.61     26.30 o 
   9   1  17      207.95      206.12     22.97 o 
  11   1  17      214.20      175.92     26.53 o 
  13   1  17       88.26       53.28     51.26 o 
  15   1  17       30.91       14.09     29.47 o 
 -20   2  17        0.93       -9.92     24.88 o 
 -18   2  17      267.76      256.59     29.62 o 
 -16   2  17      428.05      418.06     33.02 o 
 -14   2  17       40.30       39.63     15.49 o 
 -12   2  17       81.87       82.14     17.02 o 
 -10   2  17      206.48      179.02     19.69 o 
  -8   2  17     1171.59     1050.05     50.16 o 
  -6   2  17      308.17      256.66     22.56 o 
  -4   2  17     3653.54     3657.99     68.03 o 
  -2   2  17        2.32        6.26     12.56 o 
   0   2  17      330.52      313.93     29.71 o 
   2   2  17       66.42       98.61     16.79 o 
   4   2  17      124.02      109.24     17.31 o 
   6   2  17      213.91      194.26     21.56 o 
   8   2  17      228.82      247.24     23.52 o 
  10   2  17      239.69      257.89     28.76 o 
  12   2  17       25.78       16.35     20.30 o 
  14   2  17       73.10       18.26     25.34 o 
 -21   3  17       64.63       56.51     30.89 o 
 -19   3  17       82.08       78.19     30.08 o 
 -17   3  17       18.59       -3.53     45.32 o 
 -15   3  17        4.91       22.85     18.08 o 
 -13   3  17      147.32      170.73     28.38 o 
 -11   3  17       39.59       39.32     14.51 o 
  -9   3  17       30.25       28.88     14.18 o 
  -7   3  17      246.59      212.38     20.72 o 
  -5   3  17     4631.25     4554.87     78.97 o 
  -3   3  17     2867.62     2914.55     60.31 o 
  -1   3  17      228.19      228.68     26.54 o 
   1   3  17      696.20      813.86     33.40 o 
   3   3  17       66.13       51.82     15.12 o 
   5   3  17      564.02      598.61     30.52 o 
   7   3  17     1112.56     1023.13     38.38 o 
   9   3  17     1035.54     1091.59     55.66 o 
  11   3  17        4.47       13.48     18.68 o 
  13   3  17      276.90      304.77     59.23 o 
  15   3  17       28.84       25.46     28.52 o 
 -20   4  17       68.06       75.05     32.41 o 
 -18   4  17      223.77      197.62     37.64 o 
 -16   4  17       83.32       71.97     28.47 o 
 -14   4  17      242.21      256.59     41.59 o 
 -12   4  17       98.91       95.46     18.04 o 
 -10   4  17      210.19      216.21     24.99 o 
  -8   4  17     1282.58     1247.08     45.63 o 
  -6   4  17      604.50      553.85     50.25 o 
  -4   4  17       54.77       25.78     16.84 o 
  -2   4  17     1181.99     1176.50     47.54 o 
   0   4  17     1649.84     1576.08     50.95 o 
   2   4  17      561.89      560.17     29.55 o 
   4   4  17      835.43      810.23     42.93 o 
   6   4  17      185.27      210.31     22.89 o 
   8   4  17      134.85      107.30     23.25 o 
  10   4  17      184.67      212.20     36.64 o 
  12   4  17        0.78       -4.70     24.46 o 
  14   4  17      262.24      373.56     52.03 o 
 -19   5  17        0.55       -9.56     24.96 o 
 -17   5  17       31.87      -17.85     40.06 o 
 -15   5  17       29.24      -22.97     21.50 o 
 -13   5  17      237.78      256.96     37.62 o 
 -11   5  17        3.65       26.53     17.25 o 
  -9   5  17      195.80      206.71     21.25 o 
  -7   5  17      109.57       99.00     17.53 o 
  -5   5  17        8.77       24.65     14.46 o 
  -3   5  17      557.57      534.93     29.10 o 
  -1   5  17      220.40      203.76     22.06 o 
   1   5  17       21.25       18.41     15.78 o 
   3   5  17        2.92       -6.06     13.88 o 
   5   5  17      136.33      153.61     21.02 o 
   7   5  17      143.87       70.42     26.79 o 
   9   5  17        2.62      -15.37     35.60 o 
  11   5  17       65.83      118.38     33.74 o 
  13   5  17      161.01      131.49    106.09 o 
 -18   6  17        2.58      -21.15     24.63 o 
 -16   6  17       35.64       41.93     28.43 o 
 -14   6  17      135.68      139.19     33.94 o 
 -12   6  17       16.56      -10.36     25.17 o 
 -10   6  17       80.29       72.10     21.33 o 
  -8   6  17        1.25       12.16     17.03 o 
  -6   6  17       67.60       57.28     16.64 o 
  -4   6  17       32.56       10.33     14.46 o 
  -2   6  17      216.69      202.22     33.19 o 
   0   6  17        2.20      -14.74     13.55 o 
   2   6  17       19.60       32.38     15.80 o 
   4   6  17        5.29      -16.34     22.82 o 
   6   6  17      128.82      199.93     37.24 o 
   8   6  17       23.61       -2.02     23.92 o 
  10   6  17        0.04       -5.89     26.71 o 
  12   6  17      134.42      103.86     37.06 o 
 -15   7  17       41.34       79.60     31.80 o 
 -13   7  17        3.52       -3.80     23.68 o 
 -11   7  17        0.06       41.52     34.88 o 
  -9   7  17        0.19       -8.26     16.69 o 
  -7   7  17       59.92       80.28     21.67 o 
  -5   7  17       30.88       47.04     19.74 o 
  -3   7  17       25.67       26.12     15.81 o 
  -1   7  17       63.42       69.94     18.94 o 
   1   7  17        0.06        7.45     15.72 o 
   3   7  17      126.20      119.66     25.27 o 
   5   7  17      141.42      133.51     34.19 o 
   7   7  17        0.18        2.88     25.95 o 
   9   7  17       22.95      -11.67     30.18 o 
 -14   8  17       11.26       12.42     31.96 o 
 -12   8  17       21.15       -7.66     27.99 o 
 -10   8  17        0.04       -7.46     25.35 o 
  -8   8  17        1.78      -14.04     17.66 o 
  -6   8  17        3.54        4.56     19.66 o 
  -4   8  17        4.10      -20.66     17.24 o 
  -2   8  17        0.28       19.65     19.58 o 
   0   8  17       25.22       34.50     19.87 o 
   2   8  17        1.82       19.82     31.80 o 
   4   8  17      125.95      160.97     36.64 o 
   6   8  17        3.75       -9.40     54.46 o 
   8   8  17       67.75       63.90     50.01 o 
 -11   9  17        2.34       -7.69     29.59 o 
  -9   9  17      135.15      126.12     36.61 o 
  -7   9  17      231.94      264.89     45.56 o 
  -5   9  17        6.95       26.86     21.42 o 
  -3   9  17       33.70       23.49     26.32 o 
  -1   9  17       10.28        5.57     61.58 o 
   1   9  17        0.10      -33.50     38.03 o 
   3   9  17        0.01       19.53     27.80 o 
   5   9  17      148.32      187.67     40.55 o 
 -20   0  18       75.89       96.46     46.45 o 
 -18   0  18      103.41      127.19     30.78 o 
 -16   0  18      532.00      618.49     47.14 o 
 -14   0  18      335.96      297.98     35.50 o 
 -12   0  18       40.82       69.43     33.82 o 
 -10   0  18       13.39      -10.83     25.33 o 
  -8   0  18      399.61      358.38     35.42 o 
  -6   0  18       83.95       87.02     22.77 o 
  -4   0  18      776.46      758.20     45.01 o 
  -2   0  18        7.32       -0.62     17.19 o 
   0   0  18      449.37      473.53     38.16 o 
   2   0  18      246.12      218.95     30.51 o 
   4   0  18      369.94      408.07     38.09 o 
   6   0  18      501.18      482.86     41.24 o 
   8   0  18       21.23       33.38     22.32 o 
  10   0  18       11.93       51.45     28.00 o 
  12   0  18      187.11      288.88     60.69 o 
  14   0  18       35.94       77.36     49.68 o 
 -21   1  18       45.43        8.19     27.45 o 
 -19   1  18       24.43       15.93     20.59 o 
 -17   1  18       10.73       -0.45     16.94 o 
 -15   1  18       65.78       47.53     17.46 o 
 -13   1  18       19.12       12.82     15.62 o 
 -11   1  18      179.48      188.26     21.00 o 
  -9   1  18      859.23      788.03     33.64 o 
  -7   1  18      199.36      233.18     21.37 o 
  -5   1  18     2711.38     2809.75     59.62 o 
  -3   1  18      644.58      653.52     41.21 o 
  -1   1  18      163.99      188.40     25.04 o 
   1   1  18      296.08      286.38     23.15 o 
   3   1  18        1.49      -13.36     11.85 o 
   5   1  18      300.15      282.32     24.23 o 
   7   1  18      685.07      641.25     47.49 o 
   9   1  18        8.11       16.87     14.99 o 
  11   1  18      248.38      178.47     27.97 o 
  13   1  18      105.50      142.47     63.04 o 
 -20   2  18        5.33        6.51     26.20 o 
 -18   2  18        5.07      -11.75     19.11 o 
 -16   2  18        7.82      -18.22     18.31 o 
 -14   2  18      490.86      445.09     28.85 o 
 -12   2  18      282.09      313.81     24.96 o 
 -10   2  18      672.18      602.21     30.36 o 
  -8   2  18      343.72      339.67     24.52 o 
  -6   2  18      181.05      129.23     18.89 o 
  -4   2  18      104.48       93.66     17.31 o 
  -2   2  18      978.47      949.20     40.81 o 
   0   2  18     2600.35     2731.44     59.44 o 
   2   2  18        7.46       -3.13     16.36 o 
   4   2  18     1130.45     1114.99     39.35 o 
   6   2  18      250.33      230.44     23.51 o 
   8   2  18       81.02       46.95     16.92 o 
  10   2  18      187.51      154.26     35.51 o 
  12   2  18       60.77       39.52     23.03 o 
  14   2  18        1.40        4.19     32.85 o 
 -19   3  18        3.70       -8.10     23.69 o 
 -17   3  18       75.57       60.37     44.51 o 
 -15   3  18      272.11      244.34     31.27 o 
 -13   3  18      103.65       51.40     17.33 o 
 -11   3  18      204.42      226.57     22.48 o 
  -9   3  18      629.14      608.29     51.62 o 
  -7   3  18      170.52      151.66     19.68 o 
  -5   3  18      348.47      334.51     25.37 o 
  -3   3  18      304.57      290.54     23.23 o 
  -1   3  18       44.63       57.93     16.08 o 
   1   3  18      564.21      592.36     30.60 o 
   3   3  18       89.35       60.06     20.49 o 
   5   3  18       54.76       75.90     22.21 o 
   7   3  18       47.21       79.77     18.77 o 
   9   3  18      147.65      170.32     39.77 o 
  11   3  18       91.22       83.54     24.25 o 
  13   3  18      990.17     1194.98     68.45 o 
 -18   4  18       22.21       43.21     26.28 o 
 -16   4  18       12.59       52.00     27.24 o 
 -14   4  18      109.94      194.71     53.41 o 
 -12   4  18      116.50       87.65     18.58 o 
 -10   4  18      165.85      187.33     21.30 o 
  -8   4  18      679.31      705.47     35.86 o 
  -6   4  18       52.22       23.62     14.20 o 
  -4   4  18     1034.10      981.57     37.34 o 
  -2   4  18      187.57      199.26     21.25 o 
   0   4  18      583.39      517.99     29.26 o 
   2   4  18     1662.59     1724.22     48.53 o 
   4   4  18        0.21        3.73     14.51 o 
   6   4  18     1110.82      996.83     42.96 o 
   8   4  18      459.03      476.11     36.99 o 
  10   4  18       18.75        7.44     24.60 o 
  12   4  18        9.23      -10.26     25.99 o 
 -17   5  18      187.71      185.91     38.56 o 
 -15   5  18      183.51      196.98     36.16 o 
 -13   5  18       64.52       33.89     25.83 o 
 -11   5  18      189.98      169.12     25.40 o 
  -9   5  18        0.26       -3.43     13.31 o 
  -7   5  18        0.03       -1.45     13.40 o 
  -5   5  18      122.14      127.32     19.61 o 
  -3   5  18      151.06      153.27     20.51 o 
  -1   5  18      126.22      113.23     18.91 o 
   1   5  18       39.89       65.00     17.37 o 
   3   5  18       67.91       48.52     27.55 o 
   5   5  18      212.08      187.98     23.52 o 
   7   5  18       44.83       -0.06     23.78 o 
   9   5  18        1.24      -15.74     23.71 o 
  11   5  18       21.32       45.83     26.80 o 
 -16   6  18      226.05      182.98     37.87 o 
 -14   6  18       11.56       -6.54     24.92 o 
 -12   6  18        3.83      -11.44     22.72 o 
 -10   6  18       77.20       56.07     20.61 o 
  -8   6  18      125.58      144.09     24.21 o 
  -6   6  18      285.44      296.64     25.30 o 
  -4   6  18       28.17       20.49     15.67 o 
  -2   6  18        5.17        4.40     14.48 o 
   0   6  18        9.18      -16.59     14.44 o 
   2   6  18        4.81       10.11     16.25 o 
   4   6  18        1.12      -11.39     23.28 o 
   6   6  18      114.64      143.33     33.96 o 
   8   6  18        4.53       -9.39     37.39 o 
  10   6  18      402.38      354.75     69.91 o 
 -15   7  18       13.46       33.08     29.82 o 
 -13   7  18        4.08       18.30     28.14 o 
 -11   7  18       16.57      -33.39     33.34 o 
  -9   7  18      155.86      144.56     26.06 o 
  -7   7  18        9.44       16.23     19.87 o 
  -5   7  18       28.45        9.26     22.88 o 
  -3   7  18        6.42       -3.75     17.31 o 
  -1   7  18        3.17        6.85     15.93 o 
   1   7  18       58.13       24.63     20.43 o 
   3   7  18        0.03        5.35     24.32 o 
   5   7  18      212.98      312.68     60.69 o 
   7   7  18        1.34      -31.80     25.27 o 
 -12   8  18       19.13        0.58     28.83 o 
 -10   8  18       26.07       52.47     29.95 o 
  -8   8  18       71.57       77.02     25.31 o 
  -6   8  18      285.67      288.08     32.45 o 
  -4   8  18       13.31        9.19     19.19 o 
  -2   8  18       88.29       90.91     32.45 o 
   0   8  18      101.41       81.29     24.03 o 
   2   8  18        9.18       -1.54     23.59 o 
   4   8  18       83.47       77.46     34.60 o 
   6   8  18       49.13       75.11     34.31 o 
  -9   9  18       30.06       27.72     31.45 o 
  -7   9  18        0.95       19.41     30.57 o 
  -5   9  18       10.93       33.95     38.11 o 
  -3   9  18        0.41        0.92     25.31 o 
  -1   9  18       89.49       72.81     49.93 o 
   1   9  18       25.07       90.47     46.45 o 
 -19   1  19        0.07       12.35     20.82 o 
 -17   1  19        1.19        1.52     19.21 o 
 -15   1  19       35.97       51.36     17.56 o 
 -13   1  19        6.52       -5.67     14.03 o 
 -11   1  19      156.64      148.09     30.56 o 
  -9   1  19      394.74      355.87     25.64 o 
  -7   1  19     1505.32     1617.68     54.10 o 
  -5   1  19      620.22      638.55     31.05 o 
  -3   1  19     1335.43     1333.05     42.20 o 
  -1   1  19      937.81      930.56     46.42 o 
   1   1  19      543.67      480.52     41.58 o 
   3   1  19      264.68      283.06     24.57 o 
   5   1  19       47.36        7.04     15.88 o 
   7   1  19       26.30       34.22     16.08 o 
   9   1  19       11.74       33.78     17.80 o 
  11   1  19      229.68      256.81     40.54 o 
  13   1  19      112.71       90.09     36.79 o 
 -18   2  19       41.27       35.30     28.99 o 
 -16   2  19       58.72       24.20     18.11 o 
 -14   2  19        0.41        6.51     14.52 o 
 -12   2  19       72.25       27.68     15.81 o 
 -10   2  19       27.24       41.06     15.90 o 
  -8   2  19      628.62      633.48     47.85 o 
  -6   2  19      415.51      483.52     28.13 o 
  -4   2  19      218.10      165.76     20.11 o 
  -2   2  19      305.12      311.06     24.55 o 
   0   2  19     2352.14     2252.93     54.97 o 
   2   2  19      389.63      372.71     26.73 o 
   4   2  19       30.73       28.51     15.86 o 
   6   2  19       37.95       38.69     18.27 o 
   8   2  19       36.61       17.74     16.83 o 
  10   2  19      383.55      478.00     37.91 o 
  12   2  19       41.03       31.21     23.52 o 
 -19   3  19       63.40       82.68     59.07 o 
 -17   3  19        4.14        4.34     24.48 o 
 -15   3  19      134.84      168.55     26.89 o 
 -13   3  19      265.48      239.73     24.15 o 
 -11   3  19       89.60       74.58     17.85 o 
  -9   3  19       62.91       34.11     16.08 o 
  -7   3  19        0.42       18.38     14.60 o 
  -5   3  19      443.45      432.93     27.46 o 
  -3   3  19       62.90       82.70     23.85 o 
  -1   3  19       51.89       62.57     16.67 o 
   1   3  19       80.46       61.48     16.76 o 
   3   3  19       72.78       58.74     16.74 o 
   5   3  19      140.21      125.67     20.11 o 
   7   3  19       25.87       38.95     22.10 o 
   9   3  19       69.80       48.11     22.72 o 
  11   3  19       10.55        7.76     20.99 o 
 -18   4  19       40.85       50.28     28.96 o 
 -16   4  19      313.86      357.73    124.78 o 
 -14   4  19       50.89       38.85     25.91 o 
 -12   4  19       12.75       24.92     15.92 o 
 -10   4  19      223.39      264.22     24.47 o 
  -8   4  19       51.45       42.84     17.29 o 
  -6   4  19      675.07      602.80     31.94 o 
  -4   4  19      258.91      236.44     22.57 o 
  -2   4  19       62.01       87.44     18.18 o 
   0   4  19        0.01       15.32     15.00 o 
   2   4  19       79.07       92.39     21.84 o 
   4   4  19        0.66      -18.31     14.40 o 
   6   4  19        9.99       -7.79     16.23 o 
   8   4  19       96.34       74.40     23.16 o 
  10   4  19      162.04      186.24     37.68 o 
 -17   5  19      478.87      413.71     49.46 o 
 -15   5  19       10.64       14.07     26.82 o 
 -13   5  19      280.28      283.31     41.01 o 
 -11   5  19        0.03       -6.01     17.83 o 
  -9   5  19        8.09        7.65     15.09 o 
  -7   5  19       73.26       56.91     17.47 o 
  -5   5  19       21.42       32.99     16.18 o 
  -3   5  19      104.46       96.14     19.19 o 
  -1   5  19        0.73       12.49     15.09 o 
   1   5  19        5.75       -1.02     14.78 o 
   3   5  19       10.27        8.00     15.89 o 
   5   5  19      266.70      265.13     51.21 o 
   7   5  19       17.39       55.46     27.28 o 
   9   5  19      154.77      170.33     47.01 o 
 -16   6  19        0.34       22.78     27.22 o 
 -14   6  19       36.28       -7.75     25.77 o 
 -12   6  19        4.98      -17.26     23.24 o 
 -10   6  19        0.01       21.18     19.63 o 
  -8   6  19        0.70      -11.97     18.30 o 
  -6   6  19        0.03      -11.87     14.16 o 
  -4   6  19        1.65        1.25     14.52 o 
  -2   6  19        2.66        2.27     17.01 o 
   0   6  19      127.97       98.91     21.07 o 
   2   6  19      396.99      447.99     34.43 o 
   4   6  19       67.00       49.68     39.00 o 
   6   6  19        0.17       -0.32     25.12 o 
   8   6  19       18.17       -3.34     25.72 o 
 -13   7  19       27.13        3.47     26.62 o 
 -11   7  19        1.70        3.51     27.16 o 
  -9   7  19        6.73      -11.17     19.27 o 
  -7   7  19        6.92       34.72     21.83 o 
  -5   7  19        8.43        1.59     17.94 o 
  -3   7  19       14.67        4.89     16.32 o 
  -1   7  19       81.55       82.58     20.68 o 
   1   7  19        2.92       11.55     19.99 o 
   3   7  19        0.09       13.78     25.10 o 
   5   7  19       23.36       12.79     27.25 o 
   7   7  19        0.14       13.55     28.23 o 
 -10   8  19       87.86      129.72     37.06 o 
  -8   8  19        0.01      -30.14     20.09 o 
  -6   8  19        0.00      -13.08     36.89 o 
  -4   8  19        4.60       12.86     20.55 o 
  -2   8  19        0.13       36.36     27.20 o 
   0   8  19       13.53       32.52     21.60 o 
   2   8  19       13.14       52.07     29.47 o 
   4   8  19       36.18       36.42     28.34 o 
 -18   0  20       17.23       41.86     44.99 o 
 -16   0  20       87.39       43.57     27.27 o 
 -14   0  20       20.99       35.68     30.02 o 
 -12   0  20      121.44       83.00     25.62 o 
 -10   0  20      337.32      373.81     38.73 o 
  -8   0  20      273.14      253.81     39.25 o 
  -6   0  20        6.18        2.66     19.03 o 
  -4   0  20     1319.19     1252.45     59.72 o 
  -2   0  20      402.02      430.93     39.29 o 
   0   0  20      226.60      318.92     36.52 o 
   2   0  20      227.97      236.51     33.87 o 
   4   0  20        2.07       12.44     22.01 o 
   6   0  20      327.19      286.57     71.21 o 
   8   0  20       29.12      -16.60     22.58 o 
  10   0  20      457.58      385.91     43.72 o 
  12   0  20        0.80       -6.31     42.73 o 
 -19   1  20        2.47      -25.04     19.93 o 
 -17   1  20        2.59       -3.62     16.21 o 
 -15   1  20       80.32       71.96     19.71 o 
 -13   1  20       12.33      -11.90     14.70 o 
 -11   1  20      121.07      103.43     21.56 o 
  -9   1  20       15.78       -8.88     13.96 o 
  -7   1  20     1659.54     1548.85     46.42 o 
  -5   1  20      326.13      246.39     23.43 o 
  -3   1  20     2236.43     2266.32     56.04 o 
  -1   1  20        0.22       -1.33     13.11 o 
   1   1  20        2.00      -11.05     18.36 o 
   3   1  20      270.24      318.53     26.75 o 
   5   1  20        0.87       -1.83     15.12 o 
   7   1  20      203.01      226.22     25.16 o 
   9   1  20      199.45      173.52     24.43 o 
  11   1  20        0.80        1.51     21.28 o 
 -18   2  20       33.97       37.26     27.34 o 
 -16   2  20        3.15        4.98     16.92 o 
 -14   2  20      261.66      280.75     26.28 o 
 -12   2  20        0.95      -16.63     14.16 o 
 -10   2  20      225.46      221.10     31.77 o 
  -8   2  20      112.27      144.65     26.21 o 
  -6   2  20        0.08       23.44     14.82 o 
  -4   2  20       93.50       92.53     20.88 o 
  -2   2  20      647.45      647.85     32.74 o 
   0   2  20       20.28       17.19     14.66 o 
   2   2  20       26.90       17.84     15.04 o 
   4   2  20       76.03       44.65     18.87 o 
   6   2  20      153.98      153.44     22.70 o 
   8   2  20       49.33       62.75     19.58 o 
  10   2  20       50.50       12.50     21.77 o 
 -17   3  20      232.73      109.23     33.13 o 
 -15   3  20       13.81       10.90     18.85 o 
 -13   3  20       44.52       37.04     17.97 o 
 -11   3  20      111.92      104.46     26.04 o 
  -9   3  20      548.16      533.11     30.95 o 
  -7   3  20     1631.45     1519.57     46.78 o 
  -5   3  20       44.98       58.77     16.96 o 
  -3   3  20      675.05      624.84     42.63 o 
  -1   3  20        8.59        0.90     14.09 o 
   1   3  20      308.81      273.98     25.55 o 
   3   3  20      427.30      492.49     31.38 o 
   5   3  20       69.66       39.56     18.33 o 
   7   3  20      830.26      873.83     46.22 o 
   9   3  20       77.13      108.80     26.65 o 
  11   3  20       91.77       94.28     27.46 o 
 -16   4  20        9.53       31.90     27.14 o 
 -14   4  20        1.22       29.29     24.96 o 
 -12   4  20      192.19      145.06     21.30 o 
 -10   4  20       32.44       22.90     16.00 o 
  -8   4  20        2.06       -6.14     15.19 o 
  -6   4  20       45.94       55.67     17.25 o 
  -4   4  20        0.04        4.92     14.65 o 
  -2   4  20      304.13      359.83     27.90 o 
   0   4  20      376.71      376.71     28.92 o 
   2   4  20       69.98       83.01     19.07 o 
   4   4  20        0.16      -12.80     15.90 o 
   6   4  20        2.87      -17.76     16.10 o 
   8   4  20      151.88      142.02     27.41 o 
  10   4  20      425.46      420.66     49.33 o 
 -15   5  20       64.84       21.76     26.44 o 
 -13   5  20      364.42      357.51     61.50 o 
 -11   5  20        0.01       10.27     19.16 o 
  -9   5  20      368.93      354.57     31.14 o 
  -7   5  20        2.18       -5.75     15.50 o 
  -5   5  20        9.76       18.95     15.95 o 
  -3   5  20       39.19       30.66     19.04 o 
  -1   5  20      297.42      321.01     27.57 o 
   1   5  20      102.18      108.27     21.27 o 
   3   5  20        5.81       17.50     17.01 o 
   5   5  20        0.69       18.10     19.15 o 
   7   5  20       10.53      -10.17     25.34 o 
   9   5  20       19.30        4.15     27.61 o 
 -14   6  20        7.82        6.31     25.73 o 
 -12   6  20        0.09      -18.41     42.56 o 
 -10   6  20        6.07       34.69     20.81 o 
  -8   6  20        3.08      -25.93     17.29 o 
  -6   6  20       20.43       41.78     17.93 o 
  -4   6  20        0.39      -20.83     15.26 o 
  -2   6  20       17.46       42.98     18.16 o 
   0   6  20        5.74       -4.55     16.01 o 
   2   6  20        4.51        4.17     17.15 o 
   4   6  20        4.03      -11.68     24.49 o 
   6   6  20       12.11      -15.36     24.44 o 
 -11   7  20      132.92      155.12     38.03 o 
  -9   7  20        3.22        6.39     20.29 o 
  -7   7  20        4.21        5.30     20.03 o 
  -5   7  20       90.73       92.07     24.62 o 
  -3   7  20       98.10       85.56     20.56 o 
  -1   7  20       59.72       61.23     20.65 o 
   1   7  20       89.23       85.98     25.69 o 
   3   7  20        3.38      -35.65     23.77 o 
  -6   8  20       66.04       76.26     25.44 o 
  -4   8  20       63.17       57.24     24.32 o 
  -2   8  20       37.06       87.88     31.48 o 
   0   8  20       28.38       46.13     23.40 o 
 -17   1  21       66.41       58.03     19.69 o 
 -15   1  21       18.74       -1.50     16.71 o 
 -13   1  21        0.30      -21.71     14.48 o 
 -11   1  21        0.02      -20.99     14.27 o 
  -9   1  21      148.40      120.33     20.64 o 
  -7   1  21      434.54      485.30     39.52 o 
  -5   1  21      592.66      702.30     53.82 o 
  -3   1  21      241.89      186.82     22.12 o 
  -1   1  21       26.14       35.00     16.11 o 
   1   1  21      197.81      161.46     26.25 o 
   3   1  21      843.18      823.06     38.81 o 
   5   1  21       15.21        8.84     16.84 o 
   7   1  21      116.29       89.14     21.35 o 
   9   1  21       40.26       57.29     20.75 o 
 -16   2  21       17.85       22.14     18.14 o 
 -14   2  21        6.71       32.79     16.93 o 
 -12   2  21        2.34      -21.16     14.11 o 
 -10   2  21        2.55      -10.63     21.60 o 
  -8   2  21       14.90       45.61     16.54 o 
  -6   2  21       23.79       25.88     15.74 o 
  -4   2  21       13.58        7.35     15.09 o 
  -2   2  21       91.97       62.14     17.67 o 
   0   2  21       73.63       67.49     18.11 o 
   2   2  21        9.46      -10.51     14.77 o 
   4   2  21        0.10       24.18     16.47 o 
   6   2  21      110.75       88.33     20.49 o 
   8   2  21      228.76      263.24     30.11 o 
  10   2  21       84.61       76.71     26.83 o 
 -17   3  21        1.15      -26.10     25.10 o 
 -15   3  21      104.63       98.21     21.58 o 
 -13   3  21      116.99       94.58     20.42 o 
 -11   3  21        4.57      -12.14     14.44 o 
  -9   3  21      278.16      303.46     26.28 o 
  -7   3  21      132.78      130.67     25.23 o 
  -5   3  21     1157.21     1217.53     43.95 o 
  -3   3  21     1148.87     1014.10     41.06 o 
  -1   3  21      163.76      183.47     23.69 o 
   1   3  21       10.87        8.47     15.62 o 
   3   3  21       45.89       72.83     19.37 o 
   5   3  21       70.90       34.55     18.89 o 
   7   3  21       18.57       12.15     17.83 o 
   9   3  21       27.62       57.25     24.52 o 
 -16   4  21        9.51        4.87     26.25 o 
 -14   4  21        0.39       19.26     25.71 o 
 -12   4  21        5.37       -5.93     15.67 o 
 -10   4  21       52.95       75.57     19.48 o 
  -8   4  21       13.89        9.95     16.42 o 
  -6   4  21       32.00       36.96     17.04 o 
  -4   4  21        0.28       -8.63     15.84 o 
  -2   4  21       45.27       28.84     16.57 o 
   0   4  21       12.42       26.37     20.32 o 
   2   4  21       22.10        3.08     15.95 o 
   4   4  21       72.27       83.17     20.39 o 
   6   4  21       81.93       96.56     22.15 o 
   8   4  21       20.71       45.66     24.26 o 
 -13   5  21       76.00       38.22     66.03 o 
 -11   5  21      142.03      160.09     28.24 o 
  -9   5  21       21.75       30.31     17.75 o 
  -7   5  21       12.66       15.48     16.90 o 
  -5   5  21       58.74       45.92     17.96 o 
  -3   5  21       26.71       39.25     17.96 o 
  -1   5  21        1.90        5.84     16.64 o 
   1   5  21       19.12        1.27     27.07 o 
   3   5  21        8.27       12.32     18.01 o 
   5   5  21      110.79       75.32     25.09 o 
   7   5  21      116.83      154.28     36.30 o 
 -12   6  21        0.17      -37.15     38.03 o 
 -10   6  21       61.49       42.13     22.98 o 
  -8   6  21       14.92       -6.20     20.41 o 
  -6   6  21       23.62       -2.57     21.03 o 
  -4   6  21       62.24       80.79     21.17 o 
  -2   6  21       16.75       12.94     17.76 o 
   0   6  21        9.74      -10.45     17.09 o 
   2   6  21       95.32      106.23     23.68 o 
   4   6  21       36.96      -10.46     24.86 o 
  -9   7  21      182.09      219.22     33.20 o 
  -7   7  21       15.28       29.43     28.79 o 
  -5   7  21       77.21       98.69     31.31 o 
  -3   7  21        1.35       -5.88     17.77 o 
  -1   7  21      103.33      135.98     32.45 o 
   1   7  21        2.89       43.11     23.65 o 
 -16   0  22      288.83      274.88     56.32 o 
 -14   0  22      426.83      439.13     45.77 o 
 -12   0  22       35.43       10.10     44.02 o 
 -10   0  22       46.86       74.62     26.96 o 
  -8   0  22     1094.34     1145.20     62.36 o 
  -6   0  22       85.45       75.40     26.59 o 
  -4   0  22      227.35      225.60     91.93 o 
  -2   0  22      231.89      231.43     34.87 o 
   0   0  22      124.72       91.48     32.69 o 
   2   0  22      279.45      370.39     68.38 o 
   4   0  22     1046.30     1139.05    112.48 o 
   6   0  22        0.58      -19.87     24.46 o 
   8   0  22        0.26      -28.11     25.78 o 
 -15   1  22        1.34       14.98     17.53 o 
 -13   1  22        1.37      -18.67     15.19 o 
 -11   1  22       19.87       -3.75     15.79 o 
  -9   1  22      219.28      192.37     24.46 o 
  -7   1  22      472.99      500.74     31.60 o 
  -5   1  22      365.35      336.23     27.62 o 
  -3   1  22       44.23       37.68     17.94 o 
  -1   1  22       32.25       31.36     16.53 o 
   1   1  22       87.00       42.36     18.46 o 
   3   1  22       58.88       48.96     19.15 o 
   5   1  22       14.62        6.70     20.46 o 
   7   1  22        8.23      -16.26     17.90 o 
 -16   2  22       69.23       43.63     20.70 o 
 -14   2  22       47.02       43.35     18.98 o 
 -12   2  22       13.71      -14.54     16.00 o 
 -10   2  22       27.70       35.09     17.78 o 
  -8   2  22        4.84        0.26     15.54 o 
  -6   2  22      781.41      635.08     34.37 o 
  -4   2  22        0.47       -2.99     14.76 o 
  -2   2  22       34.74       31.56     17.02 o 
   0   2  22      106.16       75.82     19.47 o 
   2   2  22       18.84       24.42     16.96 o 
   4   2  22        9.54       -4.13     17.26 o 
   6   2  22       72.49       35.40     19.61 o 
   8   2  22       15.41        6.45     19.56 o 
 -15   3  22        0.33       15.54     17.63 o 
 -13   3  22        2.35       -9.15     16.73 o 
 -11   3  22      166.43      195.78     42.37 o 
  -9   3  22       74.37       67.94     19.79 o 
  -7   3  22      392.19      439.59     31.35 o 
  -5   3  22      116.70      102.27     21.29 o 
  -3   3  22      296.49      309.98     27.72 o 
  -1   3  22       12.28      -13.07     16.33 o 
   1   3  22      391.23      362.16     29.76 o 
   3   3  22        6.86       -7.05     16.10 o 
   5   3  22      447.58      482.80     34.12 o 
   7   3  22       11.88        7.50     22.65 o 
 -14   4  22       39.75       32.89     28.36 o 
 -12   4  22        6.90      -23.25     15.50 o 
 -10   4  22      237.46      230.88     25.12 o 
  -8   4  22        5.64       -1.07     16.18 o 
  -6   4  22      250.20      215.82     25.85 o 
  -4   4  22      155.67      148.45     22.71 o 
  -2   4  22      113.58      141.48     22.94 o 
   0   4  22      194.04      225.30     36.49 o 
   2   4  22       53.06       41.24     18.94 o 
   4   4  22      107.44      133.28     24.42 o 
   6   4  22      163.38      253.20     33.06 o 
 -11   5  22        0.05       21.56     20.71 o 
  -9   5  22       14.56       -0.06     17.44 o 
  -7   5  22        8.98        7.13     18.34 o 
  -5   5  22       57.01        8.91     19.06 o 
  -3   5  22       62.01       84.83     21.37 o 
  -1   5  22        0.05        0.32     17.35 o 
   1   5  22       99.30      100.95     38.38 o 
   3   5  22        2.77       -4.43     18.23 o 
 -10   6  22       66.36       66.72     26.13 o 
  -8   6  22        1.86       -6.30     21.21 o 
  -6   6  22        7.68      -24.03     17.22 o 
  -4   6  22        4.65       13.03     18.82 o 
  -2   6  22        1.60       -3.25     18.03 o 
   0   6  22        2.19       12.40     18.56 o 
   2   6  22        1.61        9.88     19.34 o 
 -13   1  23        6.15       16.73     17.41 o 
 -11   1  23       53.90       27.00     18.41 o 
  -9   1  23        7.73       -4.66     16.11 o 
  -7   1  23      411.77      335.37     28.80 o 
  -5   1  23       32.67       42.54     18.26 o 
  -3   1  23      222.28      217.90     25.56 o 
  -1   1  23       11.23       17.48     17.55 o 
   1   1  23       67.16       15.71     17.34 o 
   3   1  23       27.18       38.24     18.88 o 
   5   1  23       19.93       31.61     21.78 o 
 -14   2  23       74.00      110.97     22.49 o 
 -12   2  23       16.64      -11.04     15.96 o 
 -10   2  23        0.02       -9.19     16.91 o 
  -8   2  23        8.97       11.37     16.77 o 
  -6   2  23      501.28      532.19     33.70 o 
  -4   2  23      311.17      366.67     29.57 o 
  -2   2  23        1.89       26.94     17.94 o 
   0   2  23       23.37      -18.60     15.86 o 
   2   2  23       43.94       16.21     18.20 o 
   4   2  23      162.04      168.36     25.87 o 
   6   2  23      259.52      363.76     50.65 o 
 -13   3  23       67.76       29.81     19.51 o 
 -11   3  23        1.88      -14.24     17.13 o 
  -9   3  23      195.18      239.78     40.18 o 
  -7   3  23       55.56       54.07     19.18 o 
  -5   3  23      203.70      271.82     27.89 o 
  -3   3  23        6.54       20.50     17.67 o 
  -1   3  23       67.16       59.77     20.25 o 
   1   3  23       38.88       19.97     18.41 o 
   3   3  23        2.16       -3.46     18.92 o 
   5   3  23       51.03       55.30     21.32 o 
 -12   4  23       22.56        6.73     18.66 o 
 -10   4  23        7.30       29.24     18.92 o 
  -8   4  23       27.86       32.85     20.49 o 
  -6   4  23        3.15       13.99     18.04 o 
  -4   4  23        1.52      -23.95     15.97 o 
  -2   4  23        7.14       -6.97     17.90 o 
   0   4  23       43.32       30.37     19.90 o 
   2   4  23      202.49      204.16     27.09 o 
  -9   5  23       68.37       60.70     29.01 o 
  -7   5  23       39.87       36.66     19.95 o 
  -5   5  23        4.00       10.68     18.70 o 
  -3   5  23        0.02      -14.78     17.53 o 
  -1   5  23        9.86      -20.68     17.85 o 
   1   5  23       36.85       44.28     20.88 o 
 -12   0  24       31.04        3.45     26.66 o 
 -10   0  24       80.98       51.33     33.91 o 
  -8   0  24        0.80      -22.81     25.89 o 
  -6   0  24      808.88      815.01    104.23 o 
  -4   0  24     1497.74     1306.09     68.19 o 
  -2   0  24        3.08      -28.27     21.82 o 
   0   0  24       43.35       11.94     25.16 o 
   2   0  24      177.45      148.97     35.28 o 
   4   0  24      174.16      190.41     39.56 o 
 -11   1  24       16.87       10.04     18.14 o 
  -9   1  24       38.90       11.51     17.81 o 
  -7   1  24      375.36      393.77     37.70 o 
  -5   1  24      381.75      440.11     32.56 o 
  -3   1  24       59.41       61.69     18.91 o 
  -1   1  24        6.07      -13.62     19.76 o 
   1   1  24        6.54        1.75     17.76 o 
   3   1  24       23.24       10.76     18.93 o 
 -12   2  24        8.53        0.61     17.43 o 
 -10   2  24       24.19       15.39     18.70 o 
  -8   2  24      105.06       90.89     22.10 o 
  -6   2  24      183.50      176.24     25.20 o 
  -4   2  24        9.22      -12.57     19.37 o 
  -2   2  24        9.91       22.36     18.52 o 
   0   2  24        7.74      -15.39     17.83 o 
   2   2  24       28.26       16.12     19.19 o 
  -9   3  24      121.09      113.77     23.17 o 
  -7   3  24       24.54       24.41     18.91 o 
  -5   3  24        0.16      -11.41     21.54 o 
  -3   3  24       67.04       56.69     21.50 o 
  -1   3  24       10.39        8.11     18.26 o 
   1   3  24       46.60       55.68     22.42 o 
  -8   4  24       25.96       15.63     18.72 o 
  -6   4  24        2.57       10.39     19.10 o 
  -4   4  24        5.70        3.66     19.42 o 
  -2   4  24       25.07       28.22     20.35 o 
  -9   1  25       15.98        5.79     18.42 o 
  -7   1  25      835.90      866.49     43.25 o 
  -5   1  25      694.35      714.35     54.90 o 
  -3   1  25        3.20       -3.96     17.74 o 
  -1   1  25       37.34       45.45     32.89 o 
  -6   2  25      180.46      231.89     37.33 o 
  -4   2  25        4.17        1.32     17.83 o 
  -2   2  25       24.63       20.55     20.65 o 
                                                 
